# Supplementary material for: 3-[(E)-(Pyridin-3-yl­imino)­meth­yl]phenol
Source: Acta Crystallogr Sect E Struct Rep Online. 2012 Jun 13;68(Pt 7):o2072. doi: 10.1107/S1600536812025822 (PMC3393889; doi:10.1107/S1600536812025822)
Supplement: Supplementary file 1 [file e-68-o2072-sup1.cif]

##############################################################################
#                                                                            #
# This CIF contains the data in a paper accepted for publication in          #
# Acta Crystallographica Section E. It conforms to the requirements of       #
# Notes for Authors for Acta Crystallographica Section E, and has been       #
# peer reviewed under the auspices of the IUCr Commission on Journals.       #
#                                                                            #
# Full details of the Crystallographic Information File format               #
# are given in the paper "The Crystallographic Information File (CIF):       #
# a New Standard Archive File for Crystallography" by S. R. Hall, F. H.      #
# Allen and I. D. Brown [Acta Cryst. (1991), A47, 655-685].                  #
#                                                                            #
# The current version of the core CIF dictionary is obtainable from          #
# ftp://ftp.iucr.org/pub/cif_core.dic.                                       #
#                                                                            #
# Software is freely available for graphical display of the structure(s)     #
# in this CIF. For information consult the CIF software page                 #
# http://www.iucr.org/resources/cif/software.                                #
#                                                                            #
# This file may be used for bona fide research purposes within the           #
# scientific community so long as proper attribution is given to the journal # 
# article from which it was obtained.                                        #
#                                                                            #
##############################################################################
data_global
_audit_creation_method     ?
_journal_date_recd_electronic     2012-06-01
_journal_date_accepted     2012-06-06
_journal_name_full     'Acta Crystallographica, Section E'
_journal_year     2012
_journal_volume     68
_journal_issue      7
_journal_page_first     o2072
_journal_page_last     o2072
_journal_paper_category     QO
_journal_paper_doi     10.1107/S1600536812025822
_journal_coeditor_code     RK2365
_publ_contact_author
;
Muhammad Nawaz Tahir
University of Sargodha
Department of Physics
Sargodha
Pakistan
;
_publ_contact_author_email     'dmntahir_uos@yahoo.com'
_publ_contact_author_fax     '0092 48 32 22 121'
_publ_contact_author_phone     '0092 48 92 30 914'
_publ_section_title
;
3-[(<i>E</i>)-(Pyridin-3-ylimino)methyl]phenol
;
loop_
    _publ_author_name
    _publ_author_address
    'Tahir, M. Nawaz'
;
Department of Physics
University of Sargodha
Sargodha
Pakistan
;
    'Akbar Ali'
;
Department of Chemistry
University of Malakand
Pakistan
;
    'Umar, M. Naveed'
;
Department of Chemistry
University of Malakand
Pakistan
;
    'Ishtiaq Hussain'
;
Department of Chemistry
University of Sargodha
Pakistan
;
    'Shad, Hazoor Ahmad'
;
Department of Chemistry
Government Post Graduate College,
Gojra
Punjab
Pakistan
;
data_I
_audit_creation_method     'SHELXL97'
_chemical_name_systematic
;
 3-[(<i>E</i>)-(Pyridin-3-ylimino)methyl]phenol
;
_chemical_name_common     ?
_chemical_formula_moiety     'C12 H10 N2 O'
_chemical_formula_sum     'C12 H10 N2 O'
_chemical_formula_iupac     'C12 H10 N2 O'
_chemical_formula_weight     198.22
_symmetry_cell_setting     triclinic
_symmetry_space_group_name_H-M     'P -1'
_symmetry_space_group_name_Hall     '-P 1'
loop_
    _symmetry_equiv_pos_site_id
    _symmetry_equiv_pos_as_xyz
    1 x,y,z
    2 -x,-y,-z
_cell_length_a     5.7768(5)
_cell_length_b     12.1450(11)
_cell_length_c     14.8194(13)
_cell_angle_alpha     78.207(4)
_cell_angle_beta     89.641(3)
_cell_angle_gamma     77.601(4)
_cell_volume     993.26(15)
_cell_formula_units_Z     4
_cell_measurement_reflns_used     2704
_cell_measurement_theta_min     1.78
_cell_measurement_theta_max     26.00
_cell_measurement_temperature     296(2)
_exptl_crystal_description     'prism'
_exptl_crystal_colour     'colourless'
_exptl_crystal_size_max     0.30
_exptl_crystal_size_mid     0.25
_exptl_crystal_size_min     0.20
_exptl_crystal_density_diffrn     1.326
_exptl_crystal_density_meas     ?
_exptl_crystal_density_method     'not measured'
_exptl_crystal_F_000     416
_exptl_absorpt_coefficient_mu     0.087
_exptl_absorpt_correction_type     multi-scan
_exptl_absorpt_process_details     '(SADABS; Bruker, 2005)'
_exptl_absorpt_correction_T_min     0.957
_exptl_absorpt_correction_T_max     0.966
_exptl_special_details     ?
_diffrn_ambient_temperature     296(2)
_diffrn_radiation_type     'MoK\a'
_diffrn_radiation_wavelength     0.71073
_diffrn_radiation_source     'fine-focus sealed tube'
_diffrn_radiation_monochromator     'graphite'
_diffrn_measurement_device_type     'Bruker Kappa APEXII CCD'
_diffrn_measurement_method     '\w-scans'
_diffrn_detector_area_resol_mean     8.00
_diffrn_reflns_number     14798
_diffrn_reflns_av_R_equivalents     0.0291
_diffrn_reflns_av_sigmaI/netI     0.0322
_diffrn_reflns_theta_min     1.76
_diffrn_reflns_theta_max     26.00
_diffrn_reflns_theta_full     26.00
_diffrn_measured_fraction_theta_max     0.997
_diffrn_measured_fraction_theta_full     0.997
_diffrn_reflns_limit_h_min     -6
_diffrn_reflns_limit_h_max     7
_diffrn_reflns_limit_k_min     -14
_diffrn_reflns_limit_k_max     14
_diffrn_reflns_limit_l_min     -18
_diffrn_reflns_limit_l_max     18
_diffrn_standards_number     0
_diffrn_standards_interval_count     ?
_diffrn_standards_interval_time     ?
_diffrn_standards_decay_%     ?
_refine_special_details
;
 Refinement of <i>F</i>^2^ against ALL reflections. The weighted
 <i>R</i>-factor <i>wR</i> and goodness of fit <i>S</i> are based on
 <i>F</i>^2^, conventional <i>R</i>-factors <i>R</i> are based on <i>F</i>,
 with <i>F</i> set to zero for negative <i>F</i>^2^. The threshold expression
 of <i>F</i>^2^ > \s(<i>F</i>^2^) is used only for calculating
 <i>R</i>-factors(gt) <i>etc</i>. and is not relevant to the choice of
 reflections for refinement. <i>R</i>-factors based on <i>F</i>^2^ are
 statistically about twice as large as those based on <i>F</i>, and
 <i>R</i>-factors based on ALL data will be even larger.
;
_reflns_number_total     3876
_reflns_number_gt     2704
_reflns_threshold_expression     I>2\s(I)
_refine_ls_structure_factor_coef     Fsqd
_refine_ls_matrix_type     full
_refine_ls_R_factor_all     0.0701
_refine_ls_R_factor_gt     0.0440
_refine_ls_wR_factor_gt     0.1042
_refine_ls_wR_factor_ref     0.1178
_refine_ls_goodness_of_fit_ref     1.036
_refine_ls_restrained_S_all     1.036
_refine_ls_number_reflns     3876
_refine_ls_number_parameters     261
_refine_ls_number_restraints     0
_refine_ls_hydrogen_treatment     constr
_refine_ls_weighting_scheme     calc
_refine_ls_weighting_details
         'calc w=1/[\s^2^(Fo^2^)+(0.0494P)^2^+0.1521P] where P=(Fo^2^+2Fc^2^)/3'
_atom_sites_solution_hydrogens     geom
_atom_sites_solution_primary     direct
_atom_sites_solution_secondary     difmap
_refine_ls_shift/su_max     0.000
_refine_ls_shift/su_mean     0.000
_refine_diff_density_max     0.124
_refine_diff_density_min     -0.160
loop_
    _atom_type_symbol
    _atom_type_description
    _atom_type_scat_dispersion_real
    _atom_type_scat_dispersion_imag
    _atom_type_scat_source
    'C' 'C' 0.0033 0.0016
                         'International Tables Vol C Tables 4.2.6.8 and 6.1.1.4'
    'H' 'H' 0.0000 0.0000
                         'International Tables Vol C Tables 4.2.6.8 and 6.1.1.4'
    'N' 'N' 0.0061 0.0033
                         'International Tables Vol C Tables 4.2.6.8 and 6.1.1.4'
    'O' 'O' 0.0106 0.0060
                         'International Tables Vol C Tables 4.2.6.8 and 6.1.1.4'
_computing_data_collection     '<i>APEX2</i> (Bruker, 2007)'
_computing_cell_refinement     '<i>SAINT</i> (Bruker, 2007)'
_computing_data_reduction     '<i>SAINT</i> (Bruker, 2007)'
_computing_structure_solution     '<i>SHELXS97</i> (Sheldrick, 2008)'
_computing_structure_refinement     '<i>SHELXL97</i> (Sheldrick, 2008)'
_computing_molecular_graphics
                '<i>ORTEP-3</i> (Farrugia, 1997) and <i>PLATON</i> (Spek, 2009)'
_computing_publication_material
                  '<i>WinGX</i> (Farrugia, 1999) and <i>PLATON</i> (Spek, 2009)'
loop_
    _atom_site_type_symbol
    _atom_site_label
    _atom_site_fract_x
    _atom_site_fract_y
    _atom_site_fract_z
    _atom_site_U_iso_or_equiv
    _atom_site_thermal_displace_type
    _atom_site_calc_flag
    _atom_site_refinement_flags
    _atom_site_occupancy
    _atom_site_disorder_assembly
    _atom_site_disorder_group
    O O1 0.3002(3) -0.38329(11) 0.13058(10) 0.0720(6) Uani . . 1.000 . -16
    N N1 0.1603(3) 0.05071(12) 0.10067(9) 0.0500(5) Uani . . 1.000 . -16
    N N2 0.4028(3) 0.29991(13) 0.00539(10) 0.0566(6) Uani . . 1.000 . -16
    C C1 0.1241(3) -0.29847(16) 0.15019(12) 0.0525(6) Uani . . 1.000 . -16
    C C2 0.1340(3) -0.18383(14) 0.12760(11) 0.0470(6) Uani . . 1.000 . -16
    C C3 -0.0509(3) -0.09881(15) 0.14672(11) 0.0453(6) Uani . . 1.000 . -16
    C C4 -0.2498(3) -0.13042(17) 0.18808(12) 0.0562(7) Uani . . 1.000 . -16
    C C5 -0.2555(3) -0.24564(19) 0.21309(13) 0.0622(8) Uani . . 1.000 . -16
    C C6 -0.0716(3) -0.32902(17) 0.19536(12) 0.0603(7) Uani . . 1.000 . -16
    C C7 -0.0320(3) 0.02167(15) 0.12514(11) 0.0478(6) Uani . . 1.000 . -16
    C C8 0.1768(3) 0.16709(14) 0.08358(11) 0.0450(5) Uani . . 1.000 . -16
    C C9 0.0388(3) 0.25436(16) 0.12042(12) 0.0574(7) Uani . . 1.000 . -16
    C C10 0.0867(4) 0.36199(16) 0.09900(13) 0.0642(7) Uani . . 1.000 . -16
    C C11 0.2672(3) 0.38158(16) 0.04216(13) 0.0609(7) Uani . . 1.000 . -16
    C C12 0.3563(3) 0.19524(15) 0.02750(12) 0.0506(6) Uani . . 1.000 . -16
    O O2 -0.01543(13) 0.39654(6) 0.38845(7) 0.0683(5) Uani . . 1.000 . -16
    N N3 0.19245(12) -0.03508(6) 0.39821(6) 0.0500(5) Uani . . 1.000 . -16
    N N4 0.64794(12) -0.29360(6) 0.47831(6) 0.0537(5) Uani . . 1.000 . -16
    C C13 -0.12229(13) 0.31831(6) 0.36181(7) 0.0512(6) Uani . . 1.000 . -16
    C C14 -0.02002(12) 0.20228(6) 0.37886(6) 0.0467(6) Uani . . 1.000 . -16
    C C15 -0.1372(3) 0.12369(15) 0.35433(11) 0.0451(6) Uani . . 1.000 . -16
    C C16 -0.3621(3) 0.16340(18) 0.31206(12) 0.0573(7) Uani . . 1.000 . -16
    C C17 -0.4595(3) 0.28010(19) 0.29175(13) 0.0638(7) Uani . . 1.000 . -16
    C C18 -0.3421(3) 0.35724(17) 0.31563(12) 0.0598(7) Uani . . 1.000 . -16
    C C19 -0.0232(3) 0.00155(15) 0.37155(11) 0.0480(6) Uani . . 1.000 . -16
    C C20 0.3013(3) -0.15308(14) 0.41181(11) 0.0436(5) Uani . . 1.000 . -16
    C C21 0.2182(3) -0.23740(15) 0.37925(12) 0.0516(6) Uani . . 1.000 . -16
    C C22 0.3527(3) -0.34747(15) 0.39586(12) 0.0553(7) Uani . . 1.000 . -16
    C C23 0.5661(3) -0.37225(15) 0.44406(12) 0.0547(6) Uani . . 1.000 . -16
    C C24 0.5160(3) -0.18691(15) 0.46091(12) 0.0491(6) Uani . . 1.000 . -16
    H H1 0.38859 -0.35466 0.09392 0.1080 Uiso . . 1.000 . -16
    H H2 0.26668 -0.16302 0.09910 0.0564 Uiso . . 1.000 . -16
    H H4 -0.37822 -0.07438 0.19884 0.0674 Uiso . . 1.000 . -16
    H H5 -0.38665 -0.26689 0.24252 0.0747 Uiso . . 1.000 . -16
    H H6 -0.07728 -0.40633 0.21353 0.0723 Uiso . . 1.000 . -16
    H H7 -0.16522 0.07872 0.12950 0.0574 Uiso . . 1.000 . -16
    H H9 -0.08377 0.23995 0.15891 0.0689 Uiso . . 1.000 . -16
    H H10 -0.00331 0.42169 0.12306 0.0771 Uiso . . 1.000 . -16
    H H11 0.29688 0.45537 0.02849 0.0732 Uiso . . 1.000 . -16
    H H12 0.45151 0.13687 0.00348 0.0606 Uiso . . 1.000 . -16
    H H2A 0.09555 0.36277 0.42494 0.1024 Uiso . . 1.000 . -16
    H H14 0.13035 0.17617 0.40734 0.0560 Uiso . . 1.000 . -16
    H H16 -0.44634 0.11167 0.29759 0.0688 Uiso . . 1.000 . -16
    H H17 -0.60742 0.30686 0.26131 0.0765 Uiso . . 1.000 . -16
    H H18 -0.40970 0.43573 0.30089 0.0717 Uiso . . 1.000 . -16
    H H19 -0.11186 -0.05113 0.36265 0.0576 Uiso . . 1.000 . -16
    H H21 0.07331 -0.21935 0.34665 0.0620 Uiso . . 1.000 . -16
    H H22 0.29991 -0.40511 0.37463 0.0663 Uiso . . 1.000 . -16
    H H23 0.65766 -0.44690 0.45330 0.0656 Uiso . . 1.000 . -16
    H H24 0.57225 -0.13110 0.48342 0.0589 Uiso . . 1.000 . -16
loop_
    _atom_site_aniso_label
    _atom_site_aniso_U_11
    _atom_site_aniso_U_22
    _atom_site_aniso_U_33
    _atom_site_aniso_U_12
    _atom_site_aniso_U_13
    _atom_site_aniso_U_23
    O1 0.0813(10) 0.0476(8) 0.0915(11) -0.0207(7) 0.0199(8) -0.0179(7)
    N1 0.0536(9) 0.0454(9) 0.0502(9) -0.0099(7) 0.0086(7) -0.0094(7)
    N2 0.0648(9) 0.0486(10) 0.0605(10) -0.0178(8) 0.0029(7) -0.0147(8)
    C1 0.0600(11) 0.0510(11) 0.0503(11) -0.0189(9) 0.0007(8) -0.0123(9)
    C2 0.0508(10) 0.0507(11) 0.0430(10) -0.0191(8) 0.0057(7) -0.0093(8)
    C3 0.0466(9) 0.0554(11) 0.0358(9) -0.0146(8) -0.0006(7) -0.0099(8)
    C4 0.0474(10) 0.0757(14) 0.0498(11) -0.0184(9) 0.0040(8) -0.0180(10)
    C5 0.0592(12) 0.0834(16) 0.0531(12) -0.0352(11) 0.0082(9) -0.0145(10)
    C6 0.0728(13) 0.0638(13) 0.0529(12) -0.0372(11) 0.0017(9) -0.0083(9)
    C7 0.0481(10) 0.0534(11) 0.0406(10) -0.0049(8) 0.0003(8) -0.0132(8)
    C8 0.0507(9) 0.0424(10) 0.0400(9) -0.0059(8) -0.0024(7) -0.0087(8)
    C9 0.0662(12) 0.0530(12) 0.0500(11) -0.0053(9) 0.0103(9) -0.0120(9)
    C10 0.0836(14) 0.0471(12) 0.0605(12) -0.0029(10) 0.0044(10) -0.0198(10)
    C11 0.0778(13) 0.0447(11) 0.0613(12) -0.0143(10) -0.0061(10) -0.0120(9)
    C12 0.0550(10) 0.0472(11) 0.0514(11) -0.0103(8) 0.0046(8) -0.0156(8)
    O2 0.0658(8) 0.0451(8) 0.0890(10) -0.0024(6) -0.0092(7) -0.0127(7)
    N3 0.0533(9) 0.0449(9) 0.0511(9) -0.0079(7) -0.0042(7) -0.0112(7)
    N4 0.0559(9) 0.0460(9) 0.0565(9) -0.0070(7) 0.0029(7) -0.0089(7)
    C13 0.0488(10) 0.0517(11) 0.0492(10) -0.0036(8) 0.0047(8) -0.0096(8)
    C14 0.0430(9) 0.0482(11) 0.0441(10) -0.0014(8) -0.0026(7) -0.0075(8)
    C15 0.0454(9) 0.0539(11) 0.0352(9) -0.0067(8) 0.0054(7) -0.0121(8)
    C16 0.0438(10) 0.0779(14) 0.0521(11) -0.0082(9) 0.0017(8) -0.0230(10)
    C17 0.0444(10) 0.0849(16) 0.0539(12) 0.0083(10) -0.0056(8) -0.0191(11)
    C18 0.0546(11) 0.0592(12) 0.0540(11) 0.0103(9) 0.0030(9) -0.0092(10)
    C19 0.0526(10) 0.0538(11) 0.0422(10) -0.0158(8) 0.0053(8) -0.0159(8)
    C20 0.0506(9) 0.0428(10) 0.0385(9) -0.0111(8) 0.0044(7) -0.0100(8)
    C21 0.0586(10) 0.0509(11) 0.0470(10) -0.0135(9) -0.0027(8) -0.0122(8)
    C22 0.0721(12) 0.0460(11) 0.0512(11) -0.0168(9) 0.0018(9) -0.0140(9)
    C23 0.0675(12) 0.0404(10) 0.0540(11) -0.0093(9) 0.0101(9) -0.0075(8)
    C24 0.0526(10) 0.0442(10) 0.0521(11) -0.0122(8) 0.0020(8) -0.0122(8)
_geom_special_details
;
 All s.u.'s (except the s.u. in the dihedral angle between two l.s. planes)
 are estimated using the full covariance matrix. The cell s.u.'s are taken
 into account individually in the estimation of s.u.'s in distances, angles
 and torsion angles; correlations between s.u.'s in cell parameters are only
 used when they are defined by crystal symmetry. An approximate (isotropic)
 treatment of cell s.u.'s is used for estimating s.u.'s involving l.s. planes.
;
loop_
    _geom_bond_atom_site_label_1
    _geom_bond_atom_site_label_2
    _geom_bond_site_symmetry_1
    _geom_bond_site_symmetry_2
    _geom_bond_distance
    _geom_bond_publ_flag
    O1 C1 . . 1.360(2) no
    O1 H1 . . 0.8200 no
    O2 C13 . . 1.3594(11) no
    O2 H2A . . 0.8200 no
    N1 C7 . . 1.265(2) no
    N1 C8 . . 1.408(2) no
    N2 C11 . . 1.333(2) no
    N2 C12 . . 1.331(2) no
    N3 C20 . . 1.4094(19) no
    N3 C19 . . 1.2658(19) no
    N4 C23 . . 1.3374(19) no
    N4 C24 . . 1.330(2) no
    C1 C6 . . 1.390(3) no
    C1 C2 . . 1.377(3) no
    C2 C3 . . 1.389(2) no
    C3 C4 . . 1.388(3) no
    C3 C7 . . 1.460(3) no
    C4 C5 . . 1.380(3) no
    C5 C6 . . 1.366(3) no
    C8 C12 . . 1.381(2) no
    C8 C9 . . 1.388(3) no
    C9 C10 . . 1.368(3) no
    C10 C11 . . 1.366(3) no
    C2 H2 . . 0.9300 no
    C4 H4 . . 0.9300 no
    C5 H5 . . 0.9300 no
    C6 H6 . . 0.9300 no
    C7 H7 . . 0.9300 no
    C9 H9 . . 0.9300 no
    C10 H10 . . 0.9300 no
    C11 H11 . . 0.9300 no
    C12 H12 . . 0.9300 no
    C13 C14 . . 1.3775(11) no
    C13 C18 . . 1.388(2) no
    C14 C15 . . 1.3870(19) no
    C15 C16 . . 1.389(3) no
    C15 C19 . . 1.459(3) no
    C16 C17 . . 1.379(3) no
    C17 C18 . . 1.369(3) no
    C20 C21 . . 1.389(2) no
    C20 C24 . . 1.381(2) no
    C21 C22 . . 1.369(3) no
    C22 C23 . . 1.373(3) no
    C14 H14 . . 0.9300 no
    C16 H16 . . 0.9300 no
    C17 H17 . . 0.9300 no
    C18 H18 . . 0.9300 no
    C19 H19 . . 0.9300 no
    C21 H21 . . 0.9300 no
    C22 H22 . . 0.9300 no
    C23 H23 . . 0.9300 no
    C24 H24 . . 0.9300 no
loop_
    _geom_angle_atom_site_label_1
    _geom_angle_atom_site_label_2
    _geom_angle_atom_site_label_3
    _geom_angle_site_symmetry_1
    _geom_angle_site_symmetry_2
    _geom_angle_site_symmetry_3
    _geom_angle
    _geom_angle_publ_flag
    C1 O1 H1 . . . 109.00 no
    C13 O2 H2A . . . 109.00 no
    C7 N1 C8 . . . 120.93(16) no
    C11 N2 C12 . . . 116.56(16) no
    C19 N3 C20 . . . 121.28(12) no
    C23 N4 C24 . . . 116.83(12) no
    C2 C1 C6 . . . 119.03(17) no
    O1 C1 C6 . . . 118.63(17) no
    O1 C1 C2 . . . 122.33(16) no
    C1 C2 C3 . . . 121.07(16) no
    C2 C3 C7 . . . 119.93(16) no
    C2 C3 C4 . . . 119.13(17) no
    C4 C3 C7 . . . 120.93(17) no
    C3 C4 C5 . . . 119.48(18) no
    C4 C5 C6 . . . 121.09(17) no
    C1 C6 C5 . . . 120.09(19) no
    N1 C7 C3 . . . 121.91(16) no
    C9 C8 C12 . . . 117.15(16) no
    N1 C8 C12 . . . 116.06(15) no
    N1 C8 C9 . . . 126.72(16) no
    C8 C9 C10 . . . 118.67(17) no
    C9 C10 C11 . . . 119.83(18) no
    N2 C11 C10 . . . 123.09(18) no
    N2 C12 C8 . . . 124.68(17) no
    C3 C2 H2 . . . 119.00 no
    C1 C2 H2 . . . 119.00 no
    C3 C4 H4 . . . 120.00 no
    C5 C4 H4 . . . 120.00 no
    C4 C5 H5 . . . 119.00 no
    C6 C5 H5 . . . 119.00 no
    C1 C6 H6 . . . 120.00 no
    C5 C6 H6 . . . 120.00 no
    N1 C7 H7 . . . 119.00 no
    C3 C7 H7 . . . 119.00 no
    C8 C9 H9 . . . 121.00 no
    C10 C9 H9 . . . 121.00 no
    C11 C10 H10 . . . 120.00 no
    C9 C10 H10 . . . 120.00 no
    N2 C11 H11 . . . 118.00 no
    C10 C11 H11 . . . 118.00 no
    C8 C12 H12 . . . 118.00 no
    N2 C12 H12 . . . 118.00 no
    O2 C13 C18 . . . 118.56(11) no
    C14 C13 C18 . . . 119.06(11) no
    O2 C13 C14 . . . 122.38(8) no
    C13 C14 C15 . . . 121.21(10) no
    C14 C15 C19 . . . 120.14(14) no
    C16 C15 C19 . . . 120.83(17) no
    C14 C15 C16 . . . 119.02(16) no
    C15 C16 C17 . . . 119.49(18) no
    C16 C17 C18 . . . 121.11(17) no
    C13 C18 C17 . . . 119.99(17) no
    N3 C19 C15 . . . 122.14(15) no
    N3 C20 C24 . . . 115.98(14) no
    C21 C20 C24 . . . 117.11(16) no
    N3 C20 C21 . . . 126.89(15) no
    C20 C21 C22 . . . 119.00(16) no
    C21 C22 C23 . . . 119.57(17) no
    N4 C23 C22 . . . 122.80(16) no
    N4 C24 C20 . . . 124.66(16) no
    C13 C14 H14 . . . 119.00 no
    C15 C14 H14 . . . 119.00 no
    C15 C16 H16 . . . 120.00 no
    C17 C16 H16 . . . 120.00 no
    C16 C17 H17 . . . 119.00 no
    C18 C17 H17 . . . 119.00 no
    C13 C18 H18 . . . 120.00 no
    C17 C18 H18 . . . 120.00 no
    N3 C19 H19 . . . 119.00 no
    C15 C19 H19 . . . 119.00 no
    C20 C21 H21 . . . 120.00 no
    C22 C21 H21 . . . 121.00 no
    C21 C22 H22 . . . 120.00 no
    C23 C22 H22 . . . 120.00 no
    N4 C23 H23 . . . 119.00 no
    C22 C23 H23 . . . 119.00 no
    N4 C24 H24 . . . 118.00 no
    C20 C24 H24 . . . 118.00 no
loop_
    _geom_torsion_atom_site_label_1
    _geom_torsion_atom_site_label_2
    _geom_torsion_atom_site_label_3
    _geom_torsion_atom_site_label_4
    _geom_torsion_site_symmetry_1
    _geom_torsion_site_symmetry_2
    _geom_torsion_site_symmetry_3
    _geom_torsion_site_symmetry_4
    _geom_torsion
    _geom_torsion_publ_flag
    C8 N1 C7 C3 . . . . -177.57(15) no
    C7 N1 C8 C9 . . . . 25.4(3) no
    C7 N1 C8 C12 . . . . -157.68(16) no
    C12 N2 C11 C10 . . . . -0.7(3) no
    C11 N2 C12 C8 . . . . 1.3(3) no
    C20 N3 C19 C15 . . . . -178.07(14) no
    C19 N3 C20 C21 . . . . 16.4(2) no
    C19 N3 C20 C24 . . . . -165.28(15) no
    C23 N4 C24 C20 . . . . 1.1(2) no
    C24 N4 C23 C22 . . . . -2.3(2) no
    C6 C1 C2 C3 . . . . -2.0(3) no
    O1 C1 C6 C5 . . . . -177.63(17) no
    O1 C1 C2 C3 . . . . 178.60(16) no
    C2 C1 C6 C5 . . . . 2.9(3) no
    C1 C2 C3 C4 . . . . -0.9(3) no
    C1 C2 C3 C7 . . . . 177.73(16) no
    C2 C3 C7 N1 . . . . -9.6(2) no
    C4 C3 C7 N1 . . . . 169.05(16) no
    C2 C3 C4 C5 . . . . 2.9(3) no
    C7 C3 C4 C5 . . . . -175.76(16) no
    C3 C4 C5 C6 . . . . -2.0(3) no
    C4 C5 C6 C1 . . . . -1.0(3) no
    N1 C8 C9 C10 . . . . 177.26(17) no
    C12 C8 C9 C10 . . . . 0.4(3) no
    C9 C8 C12 N2 . . . . -1.2(3) no
    N1 C8 C12 N2 . . . . -178.40(16) no
    C8 C9 C10 C11 . . . . 0.2(3) no
    C9 C10 C11 N2 . . . . 0.0(3) no
    O2 C13 C14 C15 . . . . 177.30(11) no
    C18 C13 C14 C15 . . . . -2.84(17) no
    O2 C13 C18 C17 . . . . -176.90(14) no
    C14 C13 C18 C17 . . . . 3.2(2) no
    C13 C14 C15 C16 . . . . -0.2(2) no
    C13 C14 C15 C19 . . . . 178.83(12) no
    C14 C15 C16 C17 . . . . 2.8(2) no
    C19 C15 C16 C17 . . . . -176.18(16) no
    C14 C15 C19 N3 . . . . -8.8(2) no
    C16 C15 C19 N3 . . . . 170.20(15) no
    C15 C16 C17 C18 . . . . -2.5(3) no
    C16 C17 C18 C13 . . . . -0.6(3) no
    N3 C20 C21 C22 . . . . 177.27(15) no
    C24 C20 C21 C22 . . . . -1.0(2) no
    N3 C20 C24 N4 . . . . -177.97(14) no
    C21 C20 C24 N4 . . . . 0.5(3) no
    C20 C21 C22 C23 . . . . -0.1(3) no
    C21 C22 C23 N4 . . . . 1.8(3) no
loop_
    _geom_hbond_atom_site_label_D
    _geom_hbond_atom_site_label_H
    _geom_hbond_atom_site_label_A
    _geom_hbond_site_symmetry_A
    _geom_hbond_distance_DH
    _geom_hbond_distance_HA
    _geom_hbond_distance_DA
    _geom_hbond_angle_DHA
    _geom_hbond_publ_flag
    O1 H1 N2 2_655 0.82 2.00 2.810(2) 172 yes
    O2 H2A N4 2_656 0.82 1.99 2.8058(12) 174 yes
_iucr_refine_instructions_details
;
TITL AKB_61_0m in P-1
CELL 0.71073 5.7768 12.1450 14.8194 78.207 89.641 77.601
ZERR 4.00 0.0005 0.0011 0.0013 0.004 0.003 0.004
LATT 1
SFAC C  H  N  O
UNIT 48  40  8  4
L.S. 20
OMIT -3 52
ACTA
BOND $H
HTAB
CONF
LIST 4
FMAP 2
PLAN 6
MPLA 8 C1 C2 C3 C4 C5 C6 C7 O1
MPLA 7 N1 C8 C9 C10 C11 C12 N2
MPLA 8 C13 C14 C15 C16 C17 C18 C19 O2
MPLA 7 N3 C20 C21 C22 C23 C24 N4
TEMP 23.000
WGHT    0.049400    0.152100
FVAR       0.22072
O1    4    0.300191   -0.383285    0.130582    11.00000    0.08125    0.04761 =
         0.09153   -0.01786    0.01994   -0.02073
AFIX 147
H1    2    0.388591   -0.354662    0.093918    11.00000   -1.50000
AFIX   0
N1    3    0.160302    0.050706    0.100672    11.00000    0.05360    0.04536 =
         0.05017   -0.00937    0.00861   -0.00988
N2    3    0.402751    0.299907    0.005391    11.00000    0.06480    0.04861 =
         0.06046   -0.01469    0.00292   -0.01776
C1    1    0.124068   -0.298467    0.150193    11.00000    0.05999    0.05104 =
         0.05026   -0.01231    0.00070   -0.01885
C2    1    0.134038   -0.183830    0.127600    11.00000    0.05075    0.05070 =
         0.04303   -0.00928    0.00571   -0.01912
AFIX  43
H2    2    0.266679   -0.163017    0.099099    11.00000   -1.20000
AFIX   0
C3    1   -0.050938   -0.098806    0.146720    11.00000    0.04658    0.05544 =
         0.03576   -0.00987   -0.00063   -0.01461
C4    1   -0.249818   -0.130418    0.188078    11.00000    0.04735    0.07573 =
         0.04976   -0.01803    0.00399   -0.01839
AFIX  43
H4    2   -0.378224   -0.074383    0.198839    11.00000   -1.20000
AFIX   0
C5    1   -0.255462   -0.245640    0.213092    11.00000    0.05918    0.08343 =
         0.05314   -0.01447    0.00822   -0.03517
AFIX  43
H5    2   -0.386649   -0.266890    0.242515    11.00000   -1.20000
AFIX   0
C6    1   -0.071563   -0.329025    0.195359    11.00000    0.07276    0.06382 =
         0.05285   -0.00831    0.00173   -0.03718
AFIX  43
H6    2   -0.077278   -0.406328    0.213531    11.00000   -1.20000
AFIX   0
C7    1   -0.032041    0.021669    0.125139    11.00000    0.04812    0.05337 =
         0.04063   -0.01320    0.00034   -0.00486
AFIX  43
H7    2   -0.165220    0.078717    0.129502    11.00000   -1.20000
AFIX   0
C8    1    0.176831    0.167086    0.083575    11.00000    0.05066    0.04240 =
         0.03995   -0.00871   -0.00235   -0.00585
C9    1    0.038838    0.254357    0.120419    11.00000    0.06615    0.05299 =
         0.04996   -0.01198    0.01026   -0.00527
AFIX  43
H9    2   -0.083767    0.239955    0.158906    11.00000   -1.20000
AFIX   0
C10   1    0.086737    0.361992    0.099000    11.00000    0.08358    0.04712 =
         0.06046   -0.01980    0.00436   -0.00294
AFIX  43
H10   2   -0.003313    0.421693    0.123064    11.00000   -1.20000
AFIX   0
C11   1    0.267223    0.381577    0.042159    11.00000    0.07783    0.04472 =
         0.06132   -0.01198   -0.00610   -0.01426
AFIX  43
H11   2    0.296882    0.455370    0.028487    11.00000   -1.20000
AFIX   0
C12   1    0.356323    0.195238    0.027498    11.00000    0.05495    0.04719 =
         0.05138   -0.01562    0.00463   -0.01027
AFIX  43
H12   2    0.451512    0.136868    0.003480    11.00000   -1.20000
AFIX   0
MOLE 2
O2    4   -0.015428    0.396540    0.388447    11.00000    0.06583    0.04511 =
         0.08904   -0.01274   -0.00923   -0.00237
AFIX 147
H2A   2    0.095548    0.362770    0.424937    11.00000   -1.50000
N3    3    0.192454   -0.035078    0.398210    11.00000    0.05330    0.04493 =
         0.05112   -0.01115   -0.00422   -0.00786
N4    3    0.647937   -0.293595    0.478308    11.00000    0.05587    0.04600 =
         0.05647   -0.00892    0.00290   -0.00699
C13   1   -0.122293    0.318309    0.361811    11.00000    0.04880    0.05174 =
         0.04917   -0.00962    0.00469   -0.00358
C14   1   -0.020020    0.202284    0.378860    11.00000    0.04299    0.04815 =
         0.04414   -0.00747   -0.00255   -0.00138
AFIX  43
H14   2    0.130352    0.176167    0.407341    11.00000   -1.20000
AFIX   0
C15   1   -0.137182    0.123695    0.354330    11.00000    0.04544    0.05390 =
         0.03524   -0.01207    0.00536   -0.00666
C16   1   -0.362138    0.163403    0.312059    11.00000    0.04379    0.07789 =
         0.05211   -0.02301    0.00167   -0.00820
AFIX  43
H16   2   -0.446337    0.111674    0.297586    11.00000   -1.20000
AFIX   0
C17   1   -0.459501    0.280098    0.291747    11.00000    0.04443    0.08487 =
         0.05387   -0.01910   -0.00556    0.00826
AFIX  43
H17   2   -0.607420    0.306858    0.261310    11.00000   -1.20000
AFIX   0
C18   1   -0.342122    0.357241    0.315625    11.00000    0.05464    0.05915 =
         0.05400   -0.00921    0.00303    0.01026
AFIX  43
H18   2   -0.409705    0.435727    0.300894    11.00000   -1.20000
AFIX   0
C19   1   -0.023222    0.001550    0.371546    11.00000    0.05258    0.05379 =
         0.04219   -0.01594    0.00532   -0.01582
AFIX  43
H19   2   -0.111856   -0.051130    0.362648    11.00000   -1.20000
AFIX   0
C20   1    0.301308   -0.153076    0.411805    11.00000    0.05062    0.04277 =
         0.03854   -0.01004    0.00435   -0.01110
C21   1    0.218190   -0.237397    0.379246    11.00000    0.05862    0.05094 =
         0.04701   -0.01216   -0.00269   -0.01351
AFIX  43
H21   2    0.073313   -0.219355    0.346646    11.00000   -1.20000
AFIX   0
C22   1    0.352728   -0.347475    0.395862    11.00000    0.07211    0.04595 =
         0.05122   -0.01398    0.00182   -0.01677
AFIX  43
H22   2    0.299911   -0.405105    0.374631    11.00000   -1.20000
AFIX   0
C23   1    0.566100   -0.372246    0.444062    11.00000    0.06748    0.04040 =
         0.05397   -0.00751    0.01008   -0.00933
AFIX  43
H23   2    0.657665   -0.446905    0.453300    11.00000   -1.20000
AFIX   0
C24   1    0.515948   -0.186906    0.460905    11.00000    0.05261    0.04419 =
         0.05212   -0.01216    0.00197   -0.01219
AFIX  43
H24   2    0.572248   -0.131099    0.483417    11.00000   -1.20000
HKLF 4
REM  AKB_61_0m in P-1
REM R1 =  0.0440 for   2704 Fo > 4sig(Fo)  and  0.0701 for all   3876 data
REM    261 parameters refined using      0 restraints
END
WGHT      0.0494      0.1525
REM Highest difference peak  0.124,  deepest hole -0.160,  1-sigma level  0.032
Q1    1  -0.2705  0.3242  0.3628  11.00000  0.05    0.12
Q2    1   0.2636 -0.0087  0.0833  11.00000  0.05    0.12
Q3    1   0.7786 -0.3143  0.5216  11.00000  0.05    0.11
Q4    1   0.1460  0.1940  0.1185  11.00000  0.05    0.11
Q5    1  -0.4545  0.0426  0.3559  11.00000  0.05    0.11
Q6    1   0.8331 -0.3026  0.4909  11.00000  0.05    0.11
;
