# Supplementary material for: 3-[(E)-(Pyridin-3-yl­imino)­meth­yl]phenol
Source: Acta Crystallogr Sect E Struct Rep Online. 2012 Jun 13;68(Pt 7):o2072. doi: 10.1107/S1600536812025822 (PMC3393889; doi:10.1107/S1600536812025822)
Supplement: Supplementary file 2 [file e-68-o2072-Isup2.hkl]

#
# h,k,l, Fc-squared, Fo-squared, sigma(Fo-squared) and status flag
#
data_I
_shelx_title ' AKB_61_0m in P-1'
_shelx_refln_list_code          4
_shelx_F_calc_maximum      137.47
_exptl_crystal_F_000       416.00
_reflns_d_resolution_high  0.8107
 
loop_
 _symmetry_equiv_pos_as_xyz
 'x, y, z'
 '-x, -y, -z'
 
_cell_length_a     5.7768
_cell_length_b    12.1450
_cell_length_c    14.8194
_cell_angle_alpha  78.207
_cell_angle_beta   89.641
_cell_angle_gamma  77.601
 
_shelx_F_squared_multiplier     1.000
 
loop_
 _refln_index_h
 _refln_index_k
 _refln_index_l
 _refln_F_squared_calc
 _refln_F_squared_meas
 _refln_F_squared_sigma
 _refln_observed_status
   1   0   0     1972.53     1809.68     28.66 o
   2   0   0       36.22       28.85      1.00 o
   3   0   0      326.34      321.46      4.84 o
   4   0   0        9.53       12.82      0.73 o
   5   0   0        4.54        6.93      0.83 o
   6   0   0       29.42       32.17      2.16 o
  -6   1   0       55.31       45.49      2.98 o
  -5   1   0      129.25      124.03      3.04 o
  -4   1   0        1.16        1.38      0.57 o
  -3   1   0      177.95      183.94      2.79 o
  -2   1   0      216.46      220.30      2.87 o
  -1   1   0      953.75      852.26      9.86 o
   0   1   0      511.91      445.56      7.48 o
   1   1   0     1636.01     1464.51     23.13 o
   2   1   0       92.42       82.71      2.25 o
   3   1   0      451.65      437.50      7.86 o
   4   1   0       22.89       24.51      1.18 o
   5   1   0        6.41        6.00      1.41 o
   6   1   0        0.80        0.85      1.35 o
   7   1   0        1.09        0.96      2.57 o
  -6   2   0        0.83       -1.36      1.24 o
  -5   2   0        8.34        7.21      1.05 o
  -4   2   0       56.00       55.84      2.09 o
  -3   2   0       55.83       53.94      1.49 o
  -2   2   0        8.99        9.81      0.69 o
  -1   2   0     1077.06      982.93     13.14 o
   0   2   0     6777.13     6048.60     74.24 o
   1   2   0      746.55      671.91      9.72 o
   2   2   0       38.79       28.63      1.33 o
   3   2   0       44.11       49.81      2.26 o
   4   2   0       44.73       48.11      2.11 o
   5   2   0       24.63       23.38      2.75 o
   6   2   0        0.82       -2.05      2.05 o
   7   2   0        0.01        2.26      2.87 o
  -6   3   0       10.43       10.45      2.80 o
  -5   3   0       29.33       23.72      1.87 o
  -4   3   0       99.08       96.44      3.11 o
  -3   3   0      106.91      111.15      2.34 o
  -2   3   0     1164.45     1141.00     15.79 o
  -1   3   0       54.75       40.36      1.16 o
   0   3   0     2233.00     2050.72     25.37 o
   1   3   0      655.99      605.53      7.63 o
   2   3   0      161.63      159.13      2.98 o
   3   3   0       65.74       58.50      3.10 o
   4   3   0        4.10        3.45      0.92 o
   5   3   0        5.64        7.64      3.25 o
   6   3   0        0.16       -2.26      2.05 o
   7   3   0        0.32       -3.08      2.05 o
  -6   4   0        6.54        8.30      2.83 o
  -5   4   0       38.20       32.83      2.76 o
  -4   4   0      125.52      125.01      3.47 o
  -3   4   0        3.73        2.36      0.75 o
  -2   4   0       28.94       32.12      1.39 o
  -1   4   0      198.44      201.27      3.76 o
   0   4   0     1184.68     1124.50     16.93 o
   1   4   0       37.79       28.79      0.92 o
   2   4   0      274.69      266.08      4.33 o
   3   4   0      350.33      336.80      6.19 o
   4   4   0        3.78        5.64      1.05 o
   5   4   0       44.63       47.83      2.49 o
   6   4   0        3.66        8.01      3.08 o
   7   4   0        0.32        2.67      2.87 o
  -6   5   0        5.07        4.72      1.63 o
  -5   5   0       14.75       18.42      2.54 o
  -4   5   0      330.87      340.57      7.86 o
  -3   5   0      119.42      120.74      3.74 o
  -2   5   0       66.25       75.34      2.19 o
  -1   5   0      526.16      513.08      9.44 o
   0   5   0      704.90      679.73     10.72 o
   1   5   0        2.93        7.65      2.26 o
   2   5   0      354.61      368.24      5.27 o
   3   5   0      164.12      163.53      2.94 o
   4   5   0       21.68       19.82      1.28 o
   5   5   0      207.92      214.43      5.87 o
   6   5   0       76.98       87.44      6.77 o
   7   5   0        2.06        4.93      3.08 o
  -5   6   0        7.35        8.56      2.16 o
  -4   6   0      163.47      161.15      4.80 o
  -3   6   0       21.27       22.52      1.94 o
  -2   6   0       78.64       78.71      2.70 o
  -1   6   0      125.89      125.98      3.33 o
   0   6   0      448.66      512.72      9.49 o
   2   6   0      142.79      153.14      2.78 o
   3   6   0       25.99       24.25      1.12 o
   4   6   0       23.70       25.69      1.07 o
   5   6   0        0.83        0.50      1.48 o
  -5   7   0        5.12        7.05      2.08 o
  -4   7   0        9.72        8.34      1.68 o
  -3   7   0        4.38        3.14      1.21 o
  -2   7   0        9.97       10.19      1.42 o
  -1   7   0        6.68        7.35      1.05 o
   0   7   0        2.96        2.89      0.83 o
   1   7   0        1.50        4.66      0.84 o
   2   7   0       79.78       74.98      2.45 o
   3   7   0        0.31       -0.60      0.57 o
   4   7   0       13.01       14.12      1.32 o
   5   7   0       29.86       30.39      2.04 o
  -4   8   0       17.52       14.56      3.49 o
  -3   8   0       20.67       20.35      2.00 o
  -2   8   0       27.13       27.62      2.59 o
  -1   8   0       13.48       16.95      1.96 o
   0   8   0       23.06       20.21      1.57 o
   1   8   0       27.06       26.11      1.42 o
   2   8   0        1.41        1.83      0.67 o
   3   8   0      198.64      188.08      4.49 o
   4   8   0      465.27      461.38     10.93 o
   5   8   0       30.90       28.27      2.07 o
   6   8   0       20.14       21.58      2.05 o
  -4   9   0        0.25       -1.03      2.57 o
  -3   9   0        9.36        6.80      1.81 o
  -2   9   0      188.20      194.25      6.37 o
  -1   9   0        1.50        3.77      1.19 o
   0   9   0      163.88      155.50      5.57 o
   1   9   0      193.15      189.24      4.72 o
   2   9   0       43.91       43.60      2.15 o
   3   9   0        9.57       10.98      1.15 o
   4   9   0        9.70       10.15      1.34 o
   5   9   0        8.27        5.34      1.64 o
   6   9   0        1.49        3.49      1.44 o
  -4  10   0        9.90       17.74      4.41 o
  -3  10   0        1.97       -0.55      1.40 o
  -2  10   0       18.22       14.56      2.29 o
  -1  10   0        5.93        5.18      2.02 o
   0  10   0       17.91       13.43      1.93 o
   1  10   0       50.00       58.66      3.41 o
   2  10   0      297.83      306.61      7.93 o
   3  10   0       62.58       63.57      7.49 o
   4  10   0       25.78       23.69      5.95 o
   5  10   0        0.01       -1.64      1.44 o
   6  10   0        5.99        5.75      1.85 o
  -3  11   0        3.14        5.25      2.83 o
  -2  11   0       34.07       32.34      4.20 o
  -1  11   0        8.89        6.88      2.61 o
   0  11   0       11.10        9.32      1.87 o
   1  11   0       37.43       44.39      4.34 o
   2  11   0      435.57      414.29     10.27 o
   3  11   0       19.46       17.56      2.87 o
   4  11   0        0.06        0.56      1.85 o
   5  11   0        0.79        0.62      1.85 o
  -2  12   0        4.04        6.66      4.41 o
  -1  12   0       10.84       14.41      4.62 o
   0  12   0       33.25       35.64      4.21 o
   1  12   0       17.34       12.62      2.23 o
   2  12   0        3.43        2.91      1.61 o
   3  12   0        2.36        4.01      2.16 o
   4  12   0        0.02        0.31      1.52 o
   5  12   0        2.05       -0.14      1.63 o
  -1  13   0        4.96       11.01      3.59 o
   0  13   0        1.95        5.58      2.54 o
   1  13   0        3.86        4.66      1.90 o
   2  13   0       23.32       19.97      2.62 o
   3  13   0       14.22       13.71      2.66 o
   4  13   0        0.03        0.30      2.26 o
   0  14   0        8.37       17.66      3.70 o
   1  14   0        7.98        9.50      3.49 o
   2  14   0        3.49        3.59      2.31 o
   3  14   0        1.50        3.52      3.08 o
  -3 -14   1        0.09       -1.86      2.07 o
  -2 -14   1        2.20        3.42      2.39 o
  -1 -14   1        0.72        1.23      2.47 o
   0 -14   1       12.63       19.62      3.83 o
  -4 -13   1        2.14        3.94      2.07 o
  -3 -13   1        7.07        3.77      2.16 o
  -2 -13   1        1.50        1.31      2.40 o
  -1 -13   1        5.44        6.17      2.13 o
   0 -13   1        0.06        1.76      2.01 o
   1 -13   1        2.96        4.43      2.75 o
  -5 -12   1        1.60        3.81      3.28 o
  -4 -12   1        6.35        8.31      2.12 o
  -3 -12   1        1.82        0.60      1.67 o
  -2 -12   1        1.68        1.22      1.54 o
  -1 -12   1        0.02        0.48      1.51 o
   0 -12   1        0.09        2.41      2.36 o
   1 -12   1        0.01       -2.61      1.87 o
   2 -12   1        0.40        1.78      2.22 o
  -5 -11   1        3.83        4.72      2.46 o
  -4 -11   1       25.83       28.56      3.00 o
  -3 -11   1       12.15       13.54      2.27 o
  -2 -11   1        0.37        1.71      1.50 o
  -1 -11   1      154.56      139.71      5.15 o
   0 -11   1        8.09        8.28      1.83 o
   1 -11   1       13.25       10.06      2.75 o
   2 -11   1        5.84        7.70      2.98 o
   3 -11   1        0.73        2.87      2.60 o
  -6 -10   1        0.93        3.08      1.64 o
  -5 -10   1       13.31       12.69      5.54 o
  -4 -10   1       25.33       22.09      3.90 o
  -3 -10   1        5.97        4.60      1.67 o
  -2 -10   1      103.26      109.17      4.17 o
  -1 -10   1      160.34      176.63      5.62 o
   0 -10   1        0.76        1.07      1.27 o
   1 -10   1        4.39       15.11      2.02 o
   2 -10   1        0.03       -0.35      1.24 o
   3 -10   1        9.14        7.26      1.88 o
  -6  -9   1       10.46       11.50      2.05 o
  -5  -9   1        2.36        2.67      1.44 o
  -4  -9   1       42.68       45.32      3.49 o
  -3  -9   1       49.10       45.64      2.44 o
  -2  -9   1        0.74       -0.62      0.87 o
  -1  -9   1      248.44      239.62      9.37 o
   0  -9   1       26.47       28.95      2.00 o
   1  -9   1      190.27      186.50      5.05 o
   2  -9   1      373.46      357.92      9.58 o
   3  -9   1        0.83        1.05      1.99 o
   4  -9   1        0.43       -1.37      1.45 o
  -6  -8   1        1.78        1.06      0.94 o
  -5  -8   1        1.51        3.64      1.71 o
  -4  -8   1      438.13      448.65      8.66 o
  -3  -8   1      147.45      142.45      3.67 o
  -2  -8   1        1.43        0.78      0.62 o
  -1  -8   1        2.21        3.12      0.73 o
   0  -8   1        3.15        1.97      0.83 o
   1  -8   1       38.00       51.36      3.84 o
   2  -8   1      104.12       96.71      4.22 o
   3  -8   1        0.02        0.48      1.21 o
   4  -8   1        0.19       -0.81      1.45 o
  -5  -7   1      110.10      110.67      3.00 o
  -4  -7   1      113.65      112.95      3.47 o
  -3  -7   1        2.37        2.16      0.72 o
  -2  -7   1       20.28       25.16      1.43 o
  -1  -7   1      500.28      516.42      8.63 o
   0  -7   1        0.94        1.66      0.71 o
   1  -7   1        6.84        8.52      1.07 o
   2  -7   1       21.86       24.55      1.83 o
   3  -7   1        0.03       -0.51      1.33 o
   4  -7   1        6.90        9.29      1.80 o
   5  -7   1        0.41       -1.78      1.47 o
  -5  -6   1       79.13       92.29      4.47 o
  -4  -6   1       24.04       25.77      1.18 o
  -3  -6   1       23.55       25.95      1.32 o
  -2  -6   1        0.92        0.84      0.57 o
  -1  -6   1      203.20      237.86      5.92 o
   0  -6   1       13.27       10.93      1.04 o
   1  -6   1      563.65      562.08     10.49 o
   2  -6   1       25.93       24.01      1.64 o
   3  -6   1        8.06        6.30      1.41 o
   4  -6   1       29.30       29.27      2.23 o
   5  -6   1        0.00       -0.65      1.48 o
  -7  -5   1        0.03        3.90      3.08 o
  -6  -5   1        3.17        5.34      2.87 o
  -5  -5   1      127.36      147.91      4.61 o
  -4  -5   1        7.93        7.75      0.84 o
  -3  -5   1       34.51       34.90      1.42 o
  -2  -5   1      200.10      197.78      3.19 o
  -1  -5   1      269.58      293.64      5.03 o
   0  -5   1       38.63       40.51      1.69 o
   1  -5   1      606.93      641.52     11.55 o
   2  -5   1       84.17       86.25      3.16 o
   3  -5   1        4.40        6.87      0.99 o
   4  -5   1       48.71       51.53      2.56 o
   5  -5   1        2.14        2.32      2.31 o
  -7  -4   1       12.10        7.39      3.28 o
  -6  -4   1       34.40       31.61      4.72 o
  -5  -4   1       46.52       47.92      3.70 o
  -4  -4   1        4.16        3.42      0.96 o
  -3  -4   1       47.79       47.77      1.51 o
  -2  -4   1      105.78       95.44      2.15 o
  -1  -4   1      202.69      187.10      3.05 o
   0  -4   1       24.11       25.43      1.05 o
   1  -4   1      258.90      304.95      5.29 o
   2  -4   1       92.22       88.40      2.65 o
   3  -4   1        3.32        1.90      0.70 o
   4  -4   1       57.43       53.52      2.03 o
   5  -4   1        0.31        0.23      1.21 o
   6  -4   1       10.59       12.75      1.99 o
  -7  -3   1        0.03        0.00      2.67 o
  -6  -3   1        0.77       -2.92      2.36 o
  -5  -3   1        2.99        0.41      2.46 o
  -4  -3   1        2.88        2.69      0.92 o
  -3  -3   1      194.33      209.83      5.02 o
  -2  -3   1      499.87      497.62      8.26 o
  -1  -3   1       86.86       74.19      1.31 o
   0  -3   1       14.64       12.17      0.70 o
   1  -3   1      261.51      238.32      4.17 o
   2  -3   1      247.50      258.75      5.13 o
   3  -3   1        0.00       -0.22      0.64 o
   4  -3   1       20.70       23.52      1.34 o
   5  -3   1       24.84       25.39      2.77 o
   6  -3   1        5.37        6.51      1.54 o
  -7  -2   1        7.78        9.90      1.23 o
  -6  -2   1        1.57       -3.60      6.67 o
  -5  -2   1        0.67        0.26      1.67 o
  -4  -2   1       64.23       65.68      2.35 o
  -3  -2   1        0.13       -0.06      0.62 o
  -2  -2   1      100.44      104.47      3.62 o
  -1  -2   1     1183.86     1173.47     22.02 o
   0  -2   1       13.97       12.94      0.55 o
   1  -2   1       24.48       23.72      0.78 o
   2  -2   1        1.57        1.85      0.40 o
   3  -2   1        1.91        2.02      0.45 o
   4  -2   1        4.29        3.60      0.69 o
   5  -2   1       10.40       13.10      1.48 o
   6  -2   1       32.11       31.20      2.85 o
  -7  -1   1        0.01        1.74      1.54 o
  -6  -1   1        0.00       -1.44      2.22 o
  -5  -1   1        0.89        1.67      0.90 o
  -4  -1   1      407.85      412.07      6.85 o
  -3  -1   1        0.36        2.15      0.93 o
  -2  -1   1     1701.16     1592.82     25.94 o
  -1  -1   1     1784.81     1565.12     22.17 o
   0  -1   1        0.83        0.89      0.18 o
   1  -1   1     3191.31     2821.36     34.18 o
   2  -1   1     1437.04     1359.85     15.51 o
   3  -1   1       77.68       85.52      1.74 o
   4  -1   1       10.52       11.51      0.80 o
   5  -1   1      118.23      131.80      4.37 o
   6  -1   1       97.98       94.08      5.64 o
  -6   0   1       37.99       38.20      2.85 o
  -5   0   1       91.53       93.92      2.77 o
  -4   0   1      117.67      113.58      2.14 o
  -3   0   1      441.86      445.51      5.96 o
  -2   0   1       19.82       17.27      0.79 o
  -1   0   1      826.13      759.75      8.81 o
   1   0   1      765.13      705.39      7.52 o
   2   0   1      656.91      598.85      7.57 o
   3   0   1      148.50      156.01      2.25 o
   4   0   1        3.20        2.98      0.44 o
   5   0   1       42.33       44.54      1.70 o
   6   0   1        5.19        8.05      1.27 o
  -6   1   1        1.26        0.60      1.02 o
  -5   1   1        9.09        9.17      1.07 o
  -4   1   1       16.88       13.19      0.90 o
  -3   1   1        0.44       -0.26      0.44 o
  -2   1   1       54.49       48.22      0.95 o
  -1   1   1     1459.67     1347.06     13.79 o
   0   1   1       34.31       31.23      0.52 o
   1   1   1     1706.01     1528.10     21.38 o
   2   1   1      863.96      839.72     12.31 o
   3   1   1        3.41        3.14      0.54 o
   4   1   1       34.83       33.11      1.25 o
   5   1   1        2.03        2.38      0.69 o
   6   1   1       34.29       33.10      1.90 o
   7   1   1        2.80        2.40      1.33 o
  -6   2   1        2.39        0.15      1.24 o
  -5   2   1       48.18       56.06      2.48 o
  -4   2   1        7.92        7.04      0.86 o
  -3   2   1       39.00       37.45      1.12 o
  -2   2   1      120.13      110.32      1.79 o
  -1   2   1      488.58      465.25      8.76 o
   0   2   1       36.85       31.61      0.66 o
   1   2   1     1002.08      951.16     10.04 o
   2   2   1      303.71      265.02      4.82 o
   3   2   1      192.47      205.75      5.14 o
   4   2   1      389.96      393.14      8.48 o
   5   2   1        1.20        1.26      1.78 o
   6   2   1        0.76        5.13      2.67 o
   7   2   1        4.00        1.98      1.95 o
  -6   3   1        4.33        4.89      3.19 o
  -5   3   1       74.88       74.08      3.02 o
  -4   3   1       59.19       63.09      4.50 o
  -3   3   1        7.10        3.51      0.57 o
  -2   3   1      462.84      518.51     11.37 o
  -1   3   1       57.91       61.84      1.37 o
   0   3   1       22.88       20.68      0.63 o
   1   3   1     1042.19      954.04     10.97 o
   2   3   1       64.19       61.34      1.46 o
   3   3   1      245.90      240.94      7.68 o
   4   3   1       94.23      103.14      3.25 o
   5   3   1        0.25       -0.05      0.97 o
   6   3   1        5.07        3.90      2.67 o
   7   3   1        2.68        4.52      3.08 o
  -6   4   1        0.55       -1.62      1.08 o
  -5   4   1        3.69        3.88      1.50 o
  -4   4   1      138.51      137.87      3.06 o
  -3   4   1      404.23      408.78      5.86 o
  -2   4   1     1371.87     1411.64     19.59 o
  -1   4   1       89.29      110.47      4.56 o
   0   4   1       12.83       11.87      0.74 o
   1   4   1        5.20        6.85      0.44 o
   2   4   1        0.14        0.90      0.34 o
   3   4   1        2.67        2.81      0.78 o
   4   4   1       18.06       15.63      1.45 o
   5   4   1       31.43       32.85      2.18 o
   6   4   1        2.59       -1.64      2.26 o
   7   4   1        1.16        1.44      2.87 o
  -6   5   1        1.57        1.75      1.39 o
  -5   5   1        0.58        2.29      1.52 o
  -4   5   1      431.95      437.35      9.33 o
  -3   5   1       30.54       27.42      1.39 o
  -2   5   1      348.86      361.27      6.39 o
  -1   5   1       27.97       58.97      8.29 o
   0   5   1       56.06       54.02      1.62 o
   1   5   1      598.96      573.94      8.94 o
   2   5   1     2648.12     2732.04     32.81 o
   3   5   1        3.36        0.68      0.39 o
   4   5   1        6.07        7.54      0.84 o
   5   5   1       29.74       35.32      6.10 o
   6   5   1       15.32       15.19      3.49 o
   7   5   1        1.25        5.54      3.28 o
  -5   6   1        2.98        2.46      1.71 o
  -4   6   1        9.45        9.81      1.50 o
  -3   6   1      304.35      292.90      5.77 o
  -2   6   1        0.28        0.32      0.67 o
  -1   6   1        0.07       -0.44      0.55 o
   0   6   1      101.19      104.87      2.86 o
   1   6   1      488.78      512.92      7.58 o
   2   6   1      140.95      171.55      5.28 o
   3   6   1       52.47       55.47      1.60 o
   4   6   1       19.08       19.26      1.52 o
   5   6   1       60.93       66.95      3.77 o
  -5   7   1        9.06        9.75      2.27 o
  -4   7   1        0.03        1.40      1.11 o
  -3   7   1       34.68       33.06      2.01 o
  -2   7   1       21.45       24.62      1.79 o
  -1   7   1        2.99        3.96      0.92 o
   0   7   1       72.23       72.56      2.87 o
   1   7   1        1.26        0.55      0.50 o
   2   7   1      592.74      637.56     10.18 o
   3   7   1       90.41       96.44      2.67 o
   4   7   1        3.38        4.11      0.76 o
   5   7   1       58.67       61.62      2.06 o
  -5   8   1        6.30        9.29      4.41 o
  -4   8   1        0.00        0.51      1.58 o
  -3   8   1        1.73       -0.58      0.98 o
  -2   8   1       45.77       51.13      2.76 o
  -1   8   1       22.61       25.53      1.79 o
   0   8   1       71.15       69.93      2.99 o
   1   8   1        0.01       -0.21      0.52 o
   2   8   1       49.83       49.11      1.91 o
   3   8   1       39.08       32.89      1.77 o
   4   8   1       92.17       83.69      3.61 o
   5   8   1       70.92       76.01      2.54 o
   6   8   1        0.13        0.67      0.79 o
  -4   9   1        8.79        7.71      2.24 o
  -3   9   1        0.01       -1.27      1.24 o
  -2   9   1        4.84        2.72      1.34 o
  -1   9   1       77.44       86.71      3.19 o
   0   9   1       32.39       29.76      1.80 o
   1   9   1       66.12       65.35      3.19 o
   2   9   1       16.38       16.58      1.98 o
   3   9   1      137.55      131.80      3.65 o
   4   9   1      155.45      159.06      4.57 o
   5   9   1       25.92       28.99      3.39 o
   6   9   1        2.46        2.67      1.44 o
  -4  10   1        9.95       13.81      4.31 o
  -3  10   1        0.00        0.07      1.40 o
  -2  10   1      137.60      132.93      6.99 o
  -1  10   1       45.44       42.42      4.19 o
   0  10   1        5.36        2.29      1.34 o
   1  10   1      149.31      141.16      4.96 o
   2  10   1       52.39       54.97      3.16 o
   3  10   1        9.27        5.53      1.74 o
   4  10   1        0.38       -1.55      1.28 o
   5  10   1        8.87        6.36      2.05 o
   6  10   1        0.66        0.21      1.64 o
  -3  11   1        1.76        1.50      2.45 o
  -2  11   1        0.64        2.26      2.32 o
  -1  11   1        1.92        1.16      4.41 o
   0  11   1        6.15        3.99      1.70 o
   1  11   1       76.99       67.62      3.77 o
   2  11   1      111.65      117.45      4.61 o
   3  11   1       11.29        9.20      2.12 o
   4  11   1       18.21       19.43      2.46 o
   5  11   1        2.65        0.62      1.85 o
  -2  12   1        0.31       -1.04      2.10 o
  -1  12   1        0.28       -1.60      1.96 o
   0  12   1        4.02        3.59      1.75 o
   1  12   1       26.64       27.34      2.80 o
   2  12   1       64.42       64.26      4.84 o
   3  12   1       16.80       13.58      2.67 o
   4  12   1        3.55        1.57      1.67 o
   5  12   1       14.67       14.98      3.08 o
  -1  13   1        0.22        2.67      3.28 o
   0  13   1        1.77        5.09      2.54 o
   1  13   1       16.13       17.26      2.47 o
   2  13   1        1.34        0.93      1.56 o
   3  13   1        2.57        2.23      1.97 o
   4  13   1        0.67        2.52      1.97 o
   0  14   1        0.03       -1.42      2.16 o
   1  14   1        5.52       12.67      3.05 o
   2  14   1        0.34       -0.37      2.02 o
   3  14   1       12.59       15.85      2.95 o
  -2 -14   2        3.93        2.99      2.46 o
  -1 -14   2        0.81        2.04      2.54 o
  -4 -13   2       14.25       23.73      3.35 o
  -3 -13   2        9.94       11.38      2.76 o
  -2 -13   2       20.36       14.85      4.00 o
  -1 -13   2       10.20       15.39      3.09 o
   0 -13   2        0.05        0.85      2.31 o
   1 -13   2       11.62       12.95      4.00 o
  -4 -12   2        1.99        2.34      1.71 o
  -3 -12   2        3.34        1.27      1.82 o
  -2 -12   2       21.55       26.68      4.65 o
  -1 -12   2        2.65        1.49      1.59 o
   0 -12   2        4.66        1.95      2.46 o
   1 -12   2       44.87       37.48      4.72 o
   2 -12   2        0.02        0.56      2.25 o
  -5 -11   2        1.08        1.09      1.52 o
  -4 -11   2        0.38        2.52      1.58 o
  -3 -11   2       30.77       29.81      3.21 o
  -2 -11   2       22.51       20.41      2.33 o
  -1 -11   2       48.73       46.42      3.29 o
   0 -11   2       26.06       20.16      2.84 o
   1 -11   2       28.70       24.75      8.01 o
   2 -11   2        3.43        0.72      2.47 o
   3 -11   2        0.08        2.10      2.68 o
  -5 -10   2       16.02       14.21      2.12 o
  -4 -10   2        6.76       10.94      1.97 o
  -3 -10   2       35.71       35.97      3.25 o
  -2 -10   2       42.88       44.42      2.96 o
  -1 -10   2       41.80       53.85      4.39 o
   0 -10   2       16.22       19.45      2.23 o
   1 -10   2      237.89      225.76      9.00 o
   2 -10   2        5.24        5.62      1.74 o
   3 -10   2       33.88       37.00      3.41 o
  -6  -9   2        1.10        3.90      1.64 o
  -5  -9   2        0.38        1.61      1.54 o
  -4  -9   2        9.99       10.52      1.82 o
  -3  -9   2        5.42        3.95      1.20 o
  -2  -9   2        1.35        2.41      1.20 o
  -1  -9   2       54.39       63.47      6.83 o
   0  -9   2       47.17       45.33      2.93 o
   1  -9   2      216.68      215.40      5.59 o
   2  -9   2       84.37       89.83      4.55 o
   3  -9   2        1.96        1.68      1.56 o
   4  -9   2        0.68        2.61      1.97 o
  -6  -8   2        0.31       -0.62      1.23 o
  -5  -8   2       12.59       11.57      2.16 o
  -4  -8   2       53.26       52.42      2.40 o
  -3  -8   2       31.65       30.34      2.01 o
  -2  -8   2        5.83        4.02      0.94 o
  -1  -8   2       13.72       16.28      1.32 o
   0  -8   2        5.16        3.36      0.94 o
   1  -8   2      264.48      257.44      6.07 o
   2  -8   2        7.76        8.51      1.75 o
   3  -8   2        0.26       -1.34      1.19 o
   4  -8   2        4.70        5.80      2.36 o
  -6  -7   2       16.53       15.40      2.05 o
  -5  -7   2        6.50        5.70      1.08 o
  -4  -7   2        5.69        6.59      0.90 o
  -3  -7   2      168.22      161.68      5.45 o
  -2  -7   2        1.33        1.76      0.70 o
  -1  -7   2       74.10       84.61      2.33 o
   0  -7   2      100.59       99.37      2.99 o
   1  -7   2       34.71       33.31      1.97 o
   2  -7   2       86.96       86.26      4.05 o
   3  -7   2       22.48       24.05      2.40 o
   4  -7   2        9.84       10.41      2.57 o
   5  -7   2        2.36        0.50      1.90 o
  -5  -6   2       14.68       16.27      1.23 o
  -4  -6   2       93.30      101.86      2.43 o
  -3  -6   2      203.41      220.26      5.25 o
  -2  -6   2        5.10        4.30      0.72 o
  -1  -6   2        8.23       16.61      0.99 o
   0  -6   2      763.71      831.86     14.73 o
   1  -6   2       31.03       37.82      2.19 o
   2  -6   2       48.26       42.86      2.19 o
   3  -6   2      455.77      453.03     10.70 o
   4  -6   2        6.67        5.90      2.12 o
   5  -6   2        3.76        3.32      1.86 o
  -6  -5   2       21.18       19.50      3.90 o
  -5  -5   2       14.59       10.67      3.49 o
  -4  -5   2       63.94       63.08      1.52 o
  -3  -5   2      136.63      139.77      3.04 o
  -2  -5   2      130.03      131.60      2.62 o
  -1  -5   2     1869.06     1886.59     28.02 o
   0  -5   2     1722.72     1743.20     29.04 o
   1  -5   2       89.58      106.07      3.82 o
   2  -5   2       43.58       36.17      1.61 o
   3  -5   2       83.11       88.00      3.08 o
   4  -5   2        2.79        4.13      1.17 o
   5  -5   2        1.35        3.06      1.63 o
  -7  -4   2        0.66        3.49      3.08 o
  -6  -4   2       54.90       50.70      5.75 o
  -5  -4   2      108.89      117.69      5.43 o
  -4  -4   2        2.88        3.26      0.64 o
  -3  -4   2      196.78      207.90      3.65 o
  -2  -4   2        0.16        0.60      0.36 o
  -1  -4   2       65.56       66.74      1.84 o
   0  -4   2       21.96       17.35      0.91 o
   1  -4   2     1017.12     1055.81     16.20 o
   2  -4   2        4.69        6.46      0.82 o
   3  -4   2       60.17       53.84      3.55 o
   4  -4   2       53.61       52.96      2.10 o
   5  -4   2       14.92       18.87      2.07 o
   6  -4   2        1.83       -0.14      1.34 o
  -7  -3   2        4.01        4.72      3.08 o
  -6  -3   2       21.62       20.94      4.11 o
  -5  -3   2       47.00       39.11      3.49 o
  -4  -3   2        3.79        4.63      0.74 o
  -3  -3   2       42.57       54.63      1.72 o
  -2  -3   2      524.86      547.75     12.62 o
  -1  -3   2        2.41        3.77      0.60 o
   0  -3   2       26.76       26.70      0.92 o
   1  -3   2      200.56      181.18      3.39 o
   2  -3   2       14.80       16.72      1.06 o
   3  -3   2      180.27      179.32      3.66 o
   4  -3   2      109.24      106.93      3.20 o
   5  -3   2        0.01       -1.48      0.99 o
   6  -3   2        1.20       -0.53      1.19 o
  -7  -2   2        0.34        0.36      2.36 o
  -6  -2   2        0.01       -1.10      1.33 o
  -5  -2   2        5.76        4.12      1.13 o
  -4  -2   2       77.62       80.59      2.13 o
  -3  -2   2      828.34      896.91     13.15 o
  -2  -2   2     1291.17     1319.48     17.61 o
  -1  -2   2     1070.10      988.37     12.22 o
   0  -2   2      117.45      103.20      1.61 o
   1  -2   2      152.45      135.33      2.21 o
   2  -2   2       73.31       68.23      1.92 o
   3  -2   2       68.24       78.49      1.67 o
   4  -2   2       30.33       28.64      1.41 o
   5  -2   2       29.08       31.09      2.20 o
   6  -2   2       14.00       13.39      2.24 o
  -7  -1   2       20.47       20.02      2.11 o
  -6  -1   2        4.10        4.21      0.98 o
  -5  -1   2        2.40        2.73      0.66 o
  -4  -1   2        1.43        1.77      0.64 o
  -3  -1   2      617.48      611.52      9.53 o
  -2  -1   2      614.94      605.54      9.24 o
  -1  -1   2     4874.06     4602.82     46.51 o
   0  -1   2      885.91      863.70     10.09 o
   1  -1   2      631.37      604.94      7.70 o
   2  -1   2     1446.07     1390.32     15.08 o
   3  -1   2       14.99       19.28      0.89 o
   4  -1   2       11.65       11.78      0.90 o
   5  -1   2       12.43       15.00      1.19 o
   6  -1   2        7.37        7.74      1.71 o
  -6   0   2        4.75        3.56      1.72 o
  -5   0   2       31.16       30.06      1.44 o
  -4   0   2       14.62       11.70      0.78 o
  -3   0   2      750.66      794.13     10.28 o
  -2   0   2      167.59      167.74      2.69 o
  -1   0   2      100.08       97.99      1.17 o
   0   0   2      700.98      708.13      7.59 o
   1   0   2     3911.72     3775.10     39.81 o
   2   0   2      157.51      193.12      3.28 o
   3   0   2      525.25      562.57      7.88 o
   4   0   2        7.30        8.25      0.64 o
   5   0   2      122.40      129.97      3.12 o
   6   0   2       55.69       48.08      5.85 o
  -6   1   2        1.44        2.44      1.44 o
  -5   1   2      258.79      269.83      7.42 o
  -4   1   2      247.61      255.42      4.45 o
  -3   1   2      337.26      351.95      5.05 o
  -2   1   2       44.05       36.98      0.84 o
  -1   1   2     1328.34     1287.12     12.00 o
   0   1   2      238.34      252.61      2.56 o
   1   1   2      603.88      570.62      6.17 o
   2   1   2     1064.53     1053.48     12.83 o
   3   1   2      727.03      742.19      9.34 o
   4   1   2       55.19       52.33      1.17 o
   5   1   2       60.71       62.35      3.20 o
   6   1   2        9.54        9.42      1.21 o
  -6   2   2       15.56       14.91      2.16 o
  -5   2   2       10.46       11.08      1.21 o
  -4   2   2        1.00        0.81      0.68 o
  -3   2   2      224.06      220.01      3.35 o
  -2   2   2       19.31       19.25      0.74 o
  -1   2   2      283.69      251.79      2.94 o
   0   2   2      241.05      247.78      2.82 o
   1   2   2     1713.35     1613.52     15.39 o
   2   2   2        5.02        5.90      0.42 o
   3   2   2       11.04       21.78      1.57 o
   4   2   2       10.54       12.97      0.90 o
   5   2   2        2.79        2.23      0.98 o
   6   2   2       43.68       41.79      5.23 o
   7   2   2        1.06        0.67      2.05 o
  -6   3   2       43.50       42.34      2.96 o
  -5   3   2       51.77       54.84      3.08 o
  -4   3   2       56.70       63.07      3.53 o
  -3   3   2       93.65       97.31      2.19 o
  -2   3   2        0.54        0.31      0.61 o
  -1   3   2      148.29      148.25      2.42 o
   0   3   2       93.45      106.36      1.51 o
   1   3   2       85.75       77.74      1.24 o
   2   3   2       23.30       19.77      0.86 o
   3   3   2     1157.61     1182.25     19.30 o
   4   3   2        6.95        4.61      0.87 o
   5   3   2        0.09       -2.06      1.37 o
   6   3   2        6.76        6.77      2.87 o
   7   3   2        0.71       -3.39      2.26 o
  -6   4   2        2.82        5.30      1.54 o
  -5   4   2        1.48        0.14      1.20 o
  -4   4   2       10.61       10.01      1.39 o
  -3   4   2       15.63       18.36      1.45 o
  -2   4   2       96.84       94.69      2.01 o
  -1   4   2      805.41      749.98     10.53 o
   0   4   2      251.16      238.62      3.83 o
   1   4   2      281.44      269.32      3.36 o
   2   4   2       31.12       27.35      0.89 o
   3   4   2       50.47       54.01      1.36 o
   4   4   2      117.74      117.78      3.63 o
   5   4   2       63.38       65.59      2.95 o
   6   4   2        0.33       -1.64      2.26 o
   7   4   2        7.77       11.29      3.49 o
  -6   5   2        0.01       -1.11      1.22 o
  -5   5   2        0.40        0.45      1.37 o
  -4   5   2      159.80      157.86      4.86 o
  -3   5   2       17.54       17.96      1.25 o
  -2   5   2       17.71       18.23      1.02 o
  -1   5   2      322.45      356.64      7.59 o
   0   5   2      162.06      182.23      3.89 o
   1   5   2      424.61      438.11      7.88 o
   2   5   2      205.32      203.94      3.02 o
   3   5   2       24.82       25.77      0.93 o
   4   5   2        9.88       11.91      0.86 o
   5   5   2      154.09      167.92      5.05 o
   6   5   2       13.44       14.16      3.49 o
   7   5   2        4.25        1.64      2.67 o
  -5   6   2        1.79        1.16      2.36 o
  -4   6   2       27.68       25.87      2.09 o
  -3   6   2      113.12      108.87      3.03 o
  -2   6   2      115.48      133.30      2.74 o
  -1   6   2       14.70       18.23      1.18 o
   0   6   2      153.13      166.63      3.51 o
   1   6   2      758.49      794.75     11.28 o
   2   6   2      120.73      122.04      2.37 o
   3   6   2      482.56      515.18      8.95 o
   4   6   2      103.70      103.98      2.26 o
   5   6   2        1.33        3.39      1.66 o
   6   6   2        4.80        7.80      2.87 o
  -5   7   2       13.00       11.71      2.67 o
  -4   7   2       60.35       60.42      3.41 o
  -3   7   2       45.71       43.14      3.10 o
  -2   7   2        0.01        0.32      0.76 o
  -1   7   2        7.00        6.58      0.93 o
   0   7   2      280.76      286.56      5.41 o
   1   7   2       22.37       26.20      1.22 o
   2   7   2       14.58       11.82      0.98 o
   3   7   2       15.29       12.04      1.05 o
   4   7   2       24.24       24.74      1.35 o
   5   7   2        7.20        8.89      1.05 o
  -5   8   2        0.50        2.29      2.05 o
  -4   8   2        1.98        3.06      1.82 o
  -3   8   2       15.16       15.92      1.76 o
  -2   8   2        7.43        4.93      1.24 o
  -1   8   2        0.04        0.13      0.74 o
   0   8   2      170.13      177.75      3.99 o
   1   8   2        0.21        0.21      0.54 o
   2   8   2      209.50      222.66      4.48 o
   3   8   2       25.65       25.50      1.51 o
   4   8   2       52.30       50.85      2.19 o
   5   8   2       32.12       35.99      2.13 o
   6   8   2       15.85       15.15      1.37 o
  -4   9   2        0.01       -0.75      1.45 o
  -3   9   2        0.47        0.97      1.32 o
  -2   9   2        0.03       -0.63      1.11 o
  -1   9   2      938.20      912.56     15.62 o
   0   9   2      852.77      833.93     13.71 o
   1   9   2        0.37       -0.30      0.71 o
   2   9   2       97.74       97.59      3.19 o
   3   9   2        1.90        1.44      0.79 o
   4   9   2        0.02       -0.54      1.00 o
   5   9   2        1.34        1.15      1.04 o
   6   9   2        2.02        1.64      1.44 o
  -4  10   2        1.53       -1.85      1.67 o
  -3  10   2        2.96        0.40      1.38 o
  -2  10   2        2.88       -0.06      1.39 o
  -1  10   2       33.41       38.87      2.98 o
   0  10   2       37.40       27.18      2.78 o
   1  10   2       33.18       39.00      5.13 o
   2  10   2        8.55        9.30      1.65 o
   3  10   2       18.51       19.27      2.27 o
   4  10   2       10.80        7.84      1.82 o
   5  10   2        1.64        1.64      1.64 o
   6  10   2        0.58       -0.82      1.44 o
  -3  11   2        0.11       -0.85      2.25 o
  -2  11   2       23.43       18.65      3.33 o
  -1  11   2      196.72      167.19      7.62 o
   0  11   2      160.43      157.91      5.67 o
   1  11   2       32.31       35.20      2.98 o
   2  11   2       49.80       41.94      3.02 o
   3  11   2        0.03        0.23      1.54 o
   4  11   2        0.17        0.28      1.43 o
   5  11   2       33.48       29.97      3.69 o
  -2  12   2        8.94        9.01      2.68 o
  -1  12   2        5.62        3.15      2.77 o
   0  12   2       77.50       80.52      4.65 o
   1  12   2       31.69       33.62      3.06 o
   2  12   2       17.05       14.28      2.05 o
   3  12   2       14.46       18.72      2.76 o
   4  12   2        7.83        6.50      2.16 o
   5  12   2        2.17        0.41      2.05 o
  -2  13   2        1.18        4.64      3.49 o
  -1  13   2        1.39       -1.10      2.10 o
   0  13   2        4.69        7.83      2.68 o
   1  13   2        1.75        0.36      1.72 o
   2  13   2        0.18       -1.14      1.53 o
   3  13   2       18.61       13.90      2.68 o
   4  13   2        4.11        3.72      2.26 o
   0  14   2        4.11        9.66      3.06 o
   1  14   2        5.03        4.26      2.96 o
   2  14   2        0.20       -0.32      2.10 o
   3  14   2        0.08        1.04      2.10 o
  -3 -13   3        1.91        2.91      2.12 o
  -2 -13   3       14.62       14.92      2.89 o
  -1 -13   3        1.78        2.31      1.89 o
   0 -13   3        2.90        5.54      2.83 o
   1 -13   3        0.94        5.43      4.00 o
  -4 -12   3        0.80       -0.42      1.72 o
  -3 -12   3       29.31       32.00      5.13 o
  -2 -12   3       46.10       53.59      3.68 o
  -1 -12   3        0.43       -0.64      1.47 o
   0 -12   3        4.40        3.18      2.61 o
   1 -12   3        1.66        0.31      2.18 o
   2 -12   3        0.64       -1.64      2.32 o
  -5 -11   3        2.25        1.10      1.52 o
  -4 -11   3        3.26        2.32      1.78 o
  -3 -11   3      108.36      112.93      5.55 o
  -2 -11   3        0.47        0.06      1.29 o
  -1 -11   3       42.97       34.73      3.04 o
   0 -11   3        5.62        3.92      1.75 o
   1 -11   3        6.66        5.25      3.18 o
   2 -11   3        6.23        3.81      2.39 o
  -5 -10   3        2.26        2.07      1.52 o
  -4 -10   3        3.07        4.02      1.67 o
  -3 -10   3        0.30        0.62      1.48 o
  -2 -10   3      111.04      123.92      4.60 o
  -1 -10   3        3.59        3.61      1.44 o
   0 -10   3        7.33        6.26      1.72 o
   1 -10   3        7.08        6.48      2.31 o
   2 -10   3       22.07       28.01      3.91 o
   3 -10   3       19.15       24.23      4.02 o
  -6  -9   3        5.61        3.28      1.64 o
  -5  -9   3       11.74       15.05      1.97 o
  -4  -9   3       28.25       29.11      4.82 o
  -3  -9   3       11.03        9.05      1.40 o
  -2  -9   3       29.63       27.28      2.26 o
  -1  -9   3       11.12       12.19      3.21 o
   0  -9   3        3.83        4.75      1.15 o
   1  -9   3       16.58       18.90      2.19 o
   2  -9   3       39.72       41.33      3.29 o
   3  -9   3       14.20       19.91      2.56 o
   4  -9   3        1.53        1.63      1.93 o
  -6  -8   3       10.31        8.42      1.85 o
  -5  -8   3        6.22        5.93      1.48 o
  -4  -8   3        0.02       -1.08      1.06 o
  -3  -8   3      310.75      306.48      6.29 o
  -2  -8   3       24.31       24.36      1.67 o
  -1  -8   3       51.55       54.42      4.12 o
   0  -8   3        0.06        0.21      0.74 o
   1  -8   3       48.81       54.36      2.68 o
   2  -8   3       55.69       51.42      6.31 o
   3  -8   3        4.22        6.30      1.72 o
   4  -8   3        0.85        2.16      1.90 o
  -6  -7   3       11.52       15.29      1.58 o
  -5  -7   3        3.94        6.22      1.03 o
  -4  -7   3       20.54       18.91      1.29 o
  -3  -7   3      154.50      154.81      3.50 o
  -2  -7   3        2.12        1.76      0.65 o
  -1  -7   3       59.90       62.98      2.06 o
   0  -7   3       10.10       11.05      1.21 o
   1  -7   3       16.56       20.29      1.68 o
   2  -7   3      104.45       98.80      4.05 o
   3  -7   3       12.30        9.04      1.84 o
   4  -7   3        0.57        2.67      1.67 o
   5  -7   3        0.02        1.54      2.01 o
  -6  -6   3        8.16       14.16      2.05 o
  -5  -6   3        6.13        6.60      0.98 o
  -4  -6   3       34.92       33.56      1.49 o
  -3  -6   3      596.68      597.19     12.48 o
  -2  -6   3       41.62       36.09      1.63 o
  -1  -6   3       52.55       67.01      2.47 o
   0  -6   3      164.95      177.71      4.24 o
   1  -6   3      109.55      109.08      3.18 o
   2  -6   3       26.53       25.04      2.31 o
   3  -6   3      101.44      104.98      4.16 o
   4  -6   3        0.16       -0.25      1.54 o
   5  -6   3       14.89       16.91      2.81 o
  -5  -5   3       13.94       15.31      1.95 o
  -4  -5   3        0.03        0.29      0.56 o
  -3  -5   3      119.50      123.62      4.49 o
  -2  -5   3       19.62       20.74      1.24 o
  -1  -5   3      437.58      424.01      7.07 o
   0  -5   3      329.76      329.65      7.51 o
   1  -5   3       78.80       83.93      2.59 o
   2  -5   3        6.98        5.73      0.81 o
   3  -5   3      941.00      916.88     18.99 o
   4  -5   3       20.50       18.44      1.76 o
   5  -5   3       16.43       27.02      3.15 o
  -6  -4   3       16.55       18.68      3.90 o
  -5  -4   3       30.23       31.06      4.13 o
  -4  -4   3        9.99       10.92      0.70 o
  -3  -4   3       29.75       21.70      1.18 o
  -2  -4   3      206.78      204.36      4.07 o
  -1  -4   3        1.48        2.44      0.50 o
   0  -4   3        4.73        3.70      0.66 o
   1  -4   3       30.67       54.03      6.18 o
   2  -4   3       73.44       70.68      2.03 o
   3  -4   3      137.49      141.75      3.78 o
   4  -4   3       74.58       69.45      3.97 o
   5  -4   3        4.76        6.74      3.90 o
   6  -4   3        4.74        4.01      1.93 o
  -7  -3   3        0.53       -0.94      1.64 o
  -6  -3   3        0.12       -2.67      2.05 o
  -5  -3   3        6.79       10.33      1.47 o
  -4  -3   3        5.36        7.88      1.30 o
  -3  -3   3       18.75       17.04      0.89 o
  -2  -3   3      219.46      224.17      3.44 o
  -1  -3   3       28.59       27.21      1.02 o
   0  -3   3        9.21        8.81      0.71 o
   1  -3   3        7.98        5.38      0.59 o
   2  -3   3       13.49       14.56      1.09 o
   3  -3   3      443.44      434.26      7.87 o
   4  -3   3       43.24       41.34      2.10 o
   5  -3   3        1.66        1.69      1.33 o
   6  -3   3        0.12        1.34      1.28 o
  -7  -2   3        0.04       -0.64      0.95 o
  -6  -2   3        0.14       -1.04      0.69 o
  -5  -2   3        1.46        1.69      1.02 o
  -4  -2   3      104.84       99.72      2.03 o
  -3  -2   3      379.79      396.16      5.85 o
  -2  -2   3      135.11      141.57      2.45 o
  -1  -2   3      131.31      112.07      2.18 o
   0  -2   3        1.55        1.01      0.32 o
   1  -2   3       90.18       84.71      1.93 o
   2  -2   3      211.96      204.58      3.74 o
   3  -2   3       38.02       29.28      1.53 o
   4  -2   3        7.99        7.30      0.93 o
   5  -2   3        1.42       -0.37      1.70 o
   6  -2   3        3.97        8.23      1.54 o
  -6  -1   3        2.73        0.69      0.93 o
  -5  -1   3        9.44        9.66      0.90 o
  -4  -1   3       77.93       81.99      1.77 o
  -3  -1   3        3.45        2.04      0.45 o
  -2  -1   3      243.14      240.22      3.49 o
  -1  -1   3     8676.49     8547.85     97.68 o
   0  -1   3        9.95       11.04      0.58 o
   1  -1   3      239.81      194.16      2.92 o
   2  -1   3        1.36        2.00      0.50 o
   3  -1   3        0.81       -0.36      0.33 o
   4  -1   3       24.88       26.77      1.47 o
   5  -1   3       16.11       11.27      1.14 o
   6  -1   3        0.93        1.31      1.24 o
  -6   0   3        4.20        2.43      2.16 o
  -5   0   3        2.85        4.82      1.01 o
  -4   0   3       66.55       74.23      1.84 o
  -3   0   3       68.53       64.28      1.49 o
  -2   0   3       18.80       21.28      0.99 o
  -1   0   3     3318.41     3181.62     29.40 o
   0   0   3        7.78        7.11      0.39 o
   1   0   3    10258.49     9925.21    118.89 o
   2   0   3       19.25       18.62      1.10 o
   3   0   3      327.37      334.54      5.07 o
   4   0   3        4.23        5.46      0.65 o
   5   0   3      110.43      117.11      3.34 o
   6   0   3       19.73       19.79      2.24 o
  -6   1   3        0.77        0.14      1.10 o
  -5   1   3      131.02      129.88      3.47 o
  -4   1   3      456.58      436.29      6.93 o
  -3   1   3      183.37      186.48      2.90 o
  -2   1   3       55.77       56.29      1.04 o
  -1   1   3     5264.64     5038.34     48.20 o
   0   1   3       74.28       75.57      1.00 o
   1   1   3     1788.06     1784.11     19.02 o
   2   1   3      188.95      203.29      3.19 o
   3   1   3       80.43       89.87      1.48 o
   4   1   3       49.93       49.04      1.29 o
   5   1   3       26.43       30.30      1.37 o
   6   1   3       21.23       19.46      1.56 o
  -6   2   3        6.08        5.62      1.58 o
  -5   2   3      175.01      177.69      4.64 o
  -4   2   3        9.12       11.88      1.05 o
  -3   2   3       18.14       17.48      0.81 o
  -2   2   3       75.09       65.34      1.36 o
  -1   2   3      144.45      146.87      1.89 o
   0   2   3        2.12        1.12      0.30 o
   1   2   3     6027.41     5764.86     54.55 o
   2   2   3      110.26      110.28      1.65 o
   3   2   3       37.22       35.76      1.15 o
   4   2   3      156.46      161.64      2.91 o
   5   2   3        0.87        0.98      0.62 o
   6   2   3        0.43        2.22      0.82 o
  -6   3   3        4.71        4.87      1.49 o
  -5   3   3       11.92       12.28      1.77 o
  -4   3   3       34.33       35.10      1.76 o
  -3   3   3       49.49       53.81      2.15 o
  -2   3   3       38.02       37.63      1.25 o
  -1   3   3      514.13      514.95      6.05 o
   0   3   3       57.68       57.97      1.56 o
   1   3   3      420.71      393.49      4.34 o
   2   3   3        7.72        8.14      0.50 o
   3   3   3      133.79      132.64      2.39 o
   4   3   3       26.18       29.65      1.19 o
   5   3   3       20.04       18.58      1.28 o
   6   3   3        3.43        8.01      2.87 o
   7   3   3        0.06       -0.05      1.54 o
  -6   4   3        0.56        1.04      1.31 o
  -5   4   3      113.75      117.21      6.92 o
  -4   4   3       13.56       12.32      1.34 o
  -3   4   3        5.27        4.35      0.70 o
  -2   4   3       62.11       60.52      1.52 o
  -1   4   3      615.36      585.57      7.88 o
   0   4   3        8.41        9.49      0.63 o
   1   4   3      446.86      454.32      5.69 o
   2   4   3        0.99        0.85      0.41 o
   3   4   3       11.04       13.92      0.59 o
   4   4   3      682.12      676.75      9.46 o
   5   4   3        3.30        0.24      2.52 o
   6   4   3        6.05        5.34      2.67 o
   7   4   3        0.09       -1.23      2.46 o
  -6   5   3        0.59       -0.15      1.49 o
  -5   5   3       14.41       14.09      1.91 o
  -4   5   3       32.33       32.43      2.22 o
  -3   5   3       13.51       12.25      1.03 o
  -2   5   3       10.12       10.30      0.82 o
  -1   5   3     2223.42     2370.67     34.47 o
   0   5   3        2.84        2.30      0.60 o
   1   5   3      138.19      147.87      5.46 o
   2   5   3       18.92       28.44      0.91 o
   3   5   3        3.00        4.96      0.57 o
   4   5   3        0.04        4.26      1.04 o
   5   5   3      228.15      243.15      6.40 o
   6   5   3        0.00        1.23      2.05 o
   7   5   3        4.03        0.21      2.67 o
  -5   6   3       13.76       12.66      2.35 o
  -4   6   3        0.37       -0.07      1.16 o
  -3   6   3        0.05       -0.37      0.78 o
  -2   6   3      138.52      135.47      2.79 o
  -1   6   3        3.06       10.24      0.99 o
   0   6   3       10.09       11.22      1.09 o
   1   6   3     1194.94     1382.78     23.76 o
   2   6   3      118.57      111.79      2.71 o
   3   6   3       10.70       10.94      0.87 o
   4   6   3      208.99      202.98      3.84 o
   5   6   3       68.09       72.53      3.23 o
   6   6   3        0.54        1.03      2.26 o
  -5   7   3       10.32       14.56      2.87 o
  -4   7   3        0.75        0.90      1.26 o
  -3   7   3        1.28        1.18      0.85 o
  -2   7   3       73.66       69.11      2.28 o
  -1   7   3       24.80       32.70      2.39 o
   0   7   3       36.34       35.04      1.71 o
   1   7   3       14.00       11.10      0.87 o
   2   7   3       52.52       51.01      2.60 o
   3   7   3       30.88       33.72      1.68 o
   4   7   3       82.31       86.78      4.12 o
   5   7   3       41.65       45.81      3.08 o
  -5   8   3        0.09        0.79      1.79 o
  -4   8   3       22.31       28.08      3.25 o
  -3   8   3       43.05       43.68      2.63 o
  -2   8   3        4.91        5.75      1.29 o
  -1   8   3       18.42       28.06      1.67 o
   0   8   3        0.21       -0.95      0.64 o
   1   8   3       48.75       41.04      1.64 o
   2   8   3        7.80        9.54      0.97 o
   3   8   3       29.79       28.80      1.69 o
   4   8   3      132.52      144.04      5.65 o
   5   8   3      195.76      197.94     10.06 o
   6   8   3        6.32        9.52      1.95 o
  -4   9   3        0.27        1.11      1.74 o
  -3   9   3        0.11       -1.73      1.16 o
  -2   9   3       84.73       81.78      4.33 o
  -1   9   3      415.21      435.67      9.74 o
   0   9   3       40.37       45.45      3.26 o
   1   9   3      219.38      201.16      4.45 o
   2   9   3        2.52        2.24      0.80 o
   3   9   3        0.40       -0.23      0.89 o
   4   9   3       82.17       85.22      5.46 o
   5   9   3        7.65        5.75      1.85 o
   6   9   3        5.36        5.95      1.85 o
  -4  10   3        0.57        4.48      2.08 o
  -3  10   3        0.59       -0.67      1.32 o
  -2  10   3       67.24       55.93      3.81 o
  -1  10   3       57.53       49.54      3.44 o
   0  10   3        4.95        3.19      1.49 o
   1  10   3      638.68      659.58     14.73 o
   2  10   3       91.95       79.87      3.52 o
   3  10   3        2.74        2.03      1.54 o
   4  10   3       48.14       50.75      5.85 o
   5  10   3       63.84       50.70      4.11 o
   6  10   3        0.00       -0.82      1.64 o
  -3  11   3        0.00       -1.47      1.51 o
  -2  11   3       16.95       15.63      5.03 o
  -1  11   3        2.58        6.73      5.44 o
   0  11   3       12.04       10.29      2.04 o
   1  11   3       63.51       66.10      3.83 o
   2  11   3        0.32       -1.01      1.40 o
   3  11   3       27.05       24.00      2.76 o
   4  11   3       19.17       24.36      2.98 o
   5  11   3       10.21        7.39      2.26 o
  -2  12   3        0.09        1.75      2.10 o
  -1  12   3        5.23        6.25      2.68 o
   0  12   3        6.40        8.34      2.09 o
   1  12   3        4.61        1.75      1.76 o
   2  12   3        2.18        0.04      1.49 o
   3  12   3        8.45        9.35      2.31 o
   4  12   3        1.29       -1.95      2.26 o
   5  12   3        0.82        1.64      2.05 o
  -2  13   3        2.63        5.40      2.86 o
  -1  13   3        3.89        5.06      2.60 o
   0  13   3        0.97       -0.07      2.36 o
   1  13   3        2.57        3.66      2.72 o
   2  13   3        8.87        8.75      2.11 o
   3  13   3        2.93        0.09      1.87 o
   4  13   3        2.60        0.69      1.87 o
  -1  14   3        0.14       -0.22      4.41 o
   0  14   3       16.70       28.68      4.35 o
   1  14   3        0.65       -1.94      1.76 o
   2  14   3        3.92        1.14      3.18 o
   3  14   3        0.29       -1.79      2.07 o
  -3 -13   4        0.79        0.93      2.22 o
  -2 -13   4        5.42        3.64      2.46 o
  -1 -13   4        6.24        2.22      5.23 o
   0 -13   4        1.53        1.44      2.32 o
  -4 -12   4        2.93        2.31      1.86 o
  -3 -12   4       10.00        8.12      2.46 o
  -2 -12   4       39.18       42.53      3.39 o
  -1 -12   4        1.06        1.11      1.65 o
   0 -12   4        0.05       -2.23      1.81 o
   1 -12   4        0.73        0.00      2.32 o
  -5 -11   4        1.13        3.28      1.82 o
  -4 -11   4        4.48        1.45      1.87 o
  -3 -11   4       62.26       64.67      5.13 o
  -2 -11   4        9.18        5.65      2.35 o
  -1 -11   4       62.31       58.04      3.90 o
   0 -11   4        5.14        6.19      5.44 o
   1 -11   4        0.36        1.97      2.77 o
   2 -11   4        0.87        0.79      2.31 o
  -5 -10   4        1.44        1.49      2.05 o
  -4 -10   4        0.23       -1.77      1.18 o
  -3 -10   4       11.59       12.76      2.27 o
  -2 -10   4      382.43      413.29     10.27 o
  -1 -10   4        7.34        4.65      1.60 o
   0 -10   4        1.48        0.41      1.30 o
   1 -10   4       10.98        8.65      2.60 o
   2 -10   4       15.27       13.35      8.01 o
   3 -10   4        0.14       -1.12      3.18 o
  -6  -9   4        1.01        1.44      1.64 o
  -5  -9   4        2.70        4.26      1.95 o
  -4  -9   4       40.31       36.79      3.11 o
  -3  -9   4       60.58       66.42      4.13 o
  -2  -9   4       92.59       91.34      4.60 o
  -1  -9   4        0.11       -1.36      1.12 o
   0  -9   4       20.07       22.18      2.26 o
   1  -9   4       11.68        9.85      1.98 o
   2  -9   4       35.11       32.05      4.44 o
   3  -9   4       24.37       18.26      2.62 o
  -6  -8   4        0.02       -1.03      1.44 o
  -5  -8   4        2.94        5.82      1.44 o
  -4  -8   4       56.24       54.68      4.41 o
  -3  -8   4      388.31      394.10      8.92 o
  -2  -8   4       93.98       87.19      3.42 o
  -1  -8   4        8.07        6.36      1.38 o
   0  -8   4       20.42       18.48      1.60 o
   1  -8   4        5.98        4.33      1.11 o
   2  -8   4       65.26       80.48     11.42 o
   3  -8   4       49.56       54.04      3.71 o
   4  -8   4        1.39        2.32      2.67 o
  -6  -7   4       12.28       14.98      2.26 o
  -5  -7   4        0.51        0.62      1.74 o
  -4  -7   4      131.40      121.42      3.84 o
  -3  -7   4      339.61      337.01      6.68 o
  -2  -7   4       20.83       15.34      2.39 o
  -1  -7   4       67.52       71.97      2.51 o
   0  -7   4      176.95      191.88      4.75 o
   1  -7   4        0.04       -0.45      0.82 o
   2  -7   4       14.17       15.03      2.43 o
   3  -7   4      100.33       98.69      4.88 o
   4  -7   4        5.33        4.02      1.83 o
  -6  -6   4        6.33        4.19      2.05 o
  -5  -6   4        1.62        1.70      0.84 o
  -4  -6   4       26.19       29.24      1.67 o
  -3  -6   4       85.45       78.46      2.79 o
  -2  -6   4      102.00       90.42      4.18 o
  -1  -6   4      265.46      274.24      5.17 o
   0  -6   4        0.07       -0.35      0.70 o
   1  -6   4        0.02        2.27      0.87 o
   2  -6   4       24.91       27.39      2.30 o
   3  -6   4       10.42       11.04      1.81 o
   4  -6   4       49.32       48.96      4.14 o
   5  -6   4       20.96       25.19      3.34 o
  -6  -5   4       85.48       94.62     10.57 o
  -5  -5   4       58.97       51.60      2.59 o
  -4  -5   4       10.60        8.45      0.98 o
  -3  -5   4      116.25      120.36      3.15 o
  -2  -5   4       53.92       54.42      3.20 o
  -1  -5   4       41.02       42.95      1.60 o
   0  -5   4     1844.14     1921.31     32.14 o
   1  -5   4       69.91       88.57      4.80 o
   2  -5   4       13.65       11.45      1.21 o
   3  -5   4      429.03      430.20     10.19 o
   4  -5   4        1.35        0.49      1.11 o
   5  -5   4        4.71        5.49      3.18 o
  -6  -4   4        7.97        7.93      1.11 o
  -5  -4   4      108.16      105.46      2.85 o
  -4  -4   4        3.52        3.94      0.73 o
  -3  -4   4        1.08        0.56      0.59 o
  -2  -4   4       52.85       50.37      1.72 o
  -1  -4   4        0.25        2.19      0.50 o
   0  -4   4      445.45      422.39      7.95 o
   1  -4   4       12.20       13.20      1.19 o
   2  -4   4       19.10       21.89      1.26 o
   3  -4   4       27.55       29.59      2.81 o
   4  -4   4      183.52      176.74      4.09 o
   5  -4   4        0.59       -0.53      1.40 o
  -6  -3   4        0.74        1.04      0.81 o
  -5  -3   4        0.01        1.00      0.68 o
  -4  -3   4        9.27        9.57      0.83 o
  -3  -3   4       67.62       71.43      1.87 o
  -2  -3   4       99.73      103.20      3.89 o
  -1  -3   4       16.59       14.82      1.09 o
   0  -3   4       10.03        6.32      0.78 o
   1  -3   4       91.04       82.50      2.07 o
   2  -3   4      155.05      148.52      3.16 o
   3  -3   4       79.16       87.73      2.25 o
   4  -3   4       19.79       19.91      1.66 o
   5  -3   4        2.96        3.66      2.05 o
   6  -3   4        4.90        4.73      2.28 o
  -6  -2   4        0.09       -0.45      1.01 o
  -5  -2   4       17.69       15.02      1.14 o
  -4  -2   4       27.75       27.63      1.26 o
  -3  -2   4       48.97       52.38      1.46 o
  -2  -2   4      566.48      544.23      6.72 o
  -1  -2   4     1075.45     1060.33     16.88 o
   0  -2   4      331.07      342.11      5.76 o
   1  -2   4      115.52      112.16      2.76 o
   2  -2   4        4.28        4.66      0.77 o
   3  -2   4      180.01      179.37      3.31 o
   4  -2   4        2.02        1.46      0.76 o
   5  -2   4        0.04       -1.42      1.13 o
   6  -2   4        1.86        1.96      1.36 o
  -6  -1   4        0.61       -0.82      0.84 o
  -5  -1   4       14.42       15.47      1.17 o
  -4  -1   4       52.01       50.57      1.50 o
  -3  -1   4        7.19        5.29      0.53 o
  -2  -1   4       28.80       30.63      1.17 o
  -1  -1   4    10250.45     9943.33    112.72 o
   0  -1   4     4344.26     4452.79     54.64 o
   1  -1   4      224.15      273.60     12.53 o
   2  -1   4      366.67      337.46      5.67 o
   3  -1   4      141.01      141.84      2.43 o
   4  -1   4        1.07        0.72      0.65 o
   5  -1   4       93.68       85.69      3.51 o
   6  -1   4        1.78       -0.12      1.48 o
  -6   0   4        9.70       10.97      1.74 o
  -5   0   4       44.55       45.55      1.91 o
  -4   0   4        6.57        6.41      1.05 o
  -3   0   4        3.72        3.27      0.46 o
  -2   0   4        6.82       10.47      0.55 o
  -1   0   4     7676.50     7534.23     76.03 o
   0   0   4     9753.23    10045.31    102.51 o
   1   0   4    13142.34    12959.94    145.47 o
   2   0   4      239.84      234.87      3.87 o
   3   0   4        0.00        0.77      0.51 o
   4   0   4        9.86       12.06      0.92 o
   5   0   4       95.73       92.80      4.18 o
   6   0   4       44.59       41.02      3.11 o
  -6   1   4       15.39       14.46      2.01 o
  -5   1   4       57.88       56.30      2.22 o
  -4   1   4       20.90       19.63      1.38 o
  -3   1   4       43.64       40.35      1.19 o
  -2   1   4       15.06       14.28      0.67 o
  -1   1   4     2736.91     2694.43     23.94 o
   0   1   4    18898.72    19844.57    184.55 o
   1   1   4     3961.53     4108.59     45.66 o
   2   1   4      434.94      429.56      5.00 o
   3   1   4       16.94       15.33      0.87 o
   4   1   4        2.85        1.39      0.64 o
   5   1   4       15.69       19.14      1.23 o
   6   1   4        2.38        3.42      1.40 o
  -6   2   4       40.22       36.66      3.11 o
  -5   2   4       38.10       35.10      2.20 o
  -4   2   4       79.93       78.00      2.36 o
  -3   2   4        0.83        0.85      0.46 o
  -2   2   4      132.43      135.03      1.96 o
  -1   2   4       70.41       67.11      1.25 o
   0   2   4      678.83      715.24      6.50 o
   1   2   4     1361.86     1410.07     14.41 o
   2   2   4      101.71       92.30      1.45 o
   3   2   4       14.26       14.21      0.68 o
   4   2   4        2.54        1.66      0.56 o
   5   2   4       27.06       31.37      2.23 o
   6   2   4        0.00        0.76      0.85 o
  -6   3   4        5.23        3.82      1.44 o
  -5   3   4        5.15        6.24      1.44 o
  -4   3   4       30.82       30.57      1.75 o
  -3   3   4        4.43        5.86      0.67 o
  -2   3   4       20.52       29.57      1.05 o
  -1   3   4      787.59      797.43      9.67 o
   0   3   4     1248.68     1249.13     13.80 o
   1   3   4       64.25       64.65      1.42 o
   2   3   4       91.46       89.37      1.36 o
   3   3   4       19.14       19.44      0.74 o
   4   3   4       75.86       75.42      1.54 o
   5   3   4        3.58        3.28      0.67 o
   6   3   4        0.14       -0.48      0.78 o
  -6   4   4        2.73        2.91      1.47 o
  -5   4   4      206.13      213.82     10.72 o
  -4   4   4        1.61        1.11      0.85 o
  -3   4   4       47.65       45.86      1.62 o
  -2   4   4      720.47      762.40     10.19 o
  -1   4   4      670.46      670.31      7.84 o
   0   4   4       17.86       17.46      0.84 o
   1   4   4     1287.38     1288.41     17.28 o
   2   4   4        6.86        6.40      0.49 o
   3   4   4       48.82       47.08      1.16 o
   4   4   4       25.62       25.75      0.95 o
   5   4   4       29.96       24.27      1.44 o
   6   4   4        0.13       -0.41      2.05 o
  -5   5   4       16.58       13.41      1.93 o
  -4   5   4      232.82      235.53      5.72 o
  -3   5   4       52.07       57.83      1.96 o
  -2   5   4        5.93        5.70      0.73 o
  -1   5   4      226.38      211.28      4.19 o
   0   5   4       64.93       71.25      1.86 o
   1   5   4       67.73      102.85     10.96 o
   2   5   4      326.48      335.12      4.78 o
   3   5   4       12.58       12.71      0.82 o
   4   5   4        2.00        1.17      0.49 o
   5   5   4      211.33      233.69      7.76 o
   6   5   4        7.42        6.77      2.87 o
  -5   6   4       52.74       53.74      4.90 o
  -4   6   4        3.79        2.74      1.36 o
  -3   6   4        1.22        2.10      0.95 o
  -2   6   4       65.18       64.11      1.95 o
  -1   6   4        2.39        4.70      0.82 o
   0   6   4       42.97       43.33      1.77 o
   1   6   4       91.62      122.68      2.40 o
   2   6   4       35.50       42.34      2.43 o
   3   6   4       95.11       96.94      2.71 o
   4   6   4       17.38       17.65      1.07 o
   5   6   4       61.19       55.70      2.41 o
   6   6   4       32.87       28.74      4.11 o
  -5   7   4        0.96        6.02      2.26 o
  -4   7   4       30.51       29.22      3.71 o
  -3   7   4       39.62       34.76      1.88 o
  -2   7   4        9.89       10.02      1.09 o
  -1   7   4      117.10      110.90      2.97 o
   0   7   4        1.41        2.44      0.91 o
   1   7   4       73.09       71.69      1.95 o
   2   7   4       17.63       14.11      1.47 o
   3   7   4       17.58       22.33      1.41 o
   4   7   4        0.19        0.10      0.86 o
   5   7   4       11.13        8.35      1.20 o
   6   7   4       79.48       84.16      4.52 o
  -5   8   4        7.64        8.21      3.69 o
  -4   8   4        0.33       -2.63      2.26 o
  -3   8   4       17.62       19.45      1.71 o
  -2   8   4        1.34        0.63      0.97 o
  -1   8   4      113.31       99.68      2.97 o
   0   8   4      351.73      356.02      6.69 o
   1   8   4        1.64        6.35      1.30 o
   2   8   4        0.22        0.10      0.64 o
   3   8   4       54.44       65.83      2.49 o
   4   8   4       43.54       43.82      4.52 o
   5   8   4       96.26       96.22      4.62 o
   6   8   4        4.38        2.26      1.16 o
  -4   9   4        0.00        0.74      1.58 o
  -3   9   4       84.29       77.65      3.75 o
  -2   9   4        6.14        7.34      1.52 o
  -1   9   4        1.05        5.13      1.81 o
   0   9   4       53.35       53.08      2.62 o
   1   9   4       15.50       19.91      1.62 o
   2   9   4        9.35        9.56      1.21 o
   3   9   4       25.65       21.42      1.48 o
   4   9   4       69.82       75.04      3.89 o
   5   9   4       76.69       76.57      4.93 o
   6   9   4        0.05       -1.44      1.64 o
  -4  10   4        2.91        7.86      2.46 o
  -3  10   4        0.62        0.42      1.31 o
  -2  10   4       21.01       16.28      2.34 o
  -1  10   4      126.26      115.76      4.67 o
   0  10   4       95.96       89.63      4.19 o
   1  10   4      547.57      511.56     12.08 o
   2  10   4       31.99       33.87      2.61 o
   3  10   4       27.59       24.54      3.08 o
   4  10   4       45.32       40.01      3.25 o
   5  10   4        2.24        2.05      2.05 o
   6  10   4        2.20        2.05      2.05 o
  -3  11   4        6.94        2.14      1.46 o
  -2  11   4        0.06       -1.65      1.81 o
  -1  11   4       51.98       50.77      4.78 o
   0  11   4        1.91        3.81      1.76 o
   1  11   4       73.00       70.00      4.07 o
   2  11   4       39.53       34.52      2.85 o
   3  11   4       68.18       56.39      4.19 o
   4  11   4        1.76        3.13      1.67 o
   5  11   4        4.30        6.57      2.46 o
  -2  12   4        0.47        1.44      2.18 o
  -1  12   4        1.06       -2.11      1.86 o
   0  12   4       24.54       22.99      2.78 o
   1  12   4       71.00       73.98      4.44 o
   2  12   4      144.05      118.47      7.35 o
   3  12   4       28.51       32.31      3.55 o
   4  12   4        5.48        6.53      2.07 o
   5  12   4        0.13       -0.82      2.26 o
  -2  13   4        5.20        6.26      2.98 o
  -1  13   4        0.10       -0.98      2.10 o
   0  13   4        4.67        5.50      3.08 o
   1  13   4        5.05        3.65      2.57 o
   2  13   4       13.83       15.85      2.44 o
   3  13   4        1.08        1.59      2.07 o
   4  13   4        1.40        0.03      1.87 o
  -1  14   4        6.04       13.67      5.95 o
   0  14   4        1.61        4.74      2.66 o
   1  14   4        0.57       -1.23      1.96 o
   2  14   4        0.66       -0.36      1.81 o
   3  14   4        0.24       -1.33      2.07 o
  -2 -13   5        0.41        2.01      2.10 o
  -1 -13   5        0.28        1.85      3.59 o
  -4 -12   5        3.73        3.47      1.87 o
  -3 -12   5       19.13       18.93      4.72 o
  -2 -12   5        5.59        8.02      2.01 o
  -1 -12   5        1.82        0.33      1.75 o
   0 -12   5        0.21        3.00      2.60 o
   1 -12   5        1.85        4.13      2.51 o
  -4 -11   5        1.75       -0.41      1.63 o
  -3 -11   5        1.22        2.60      1.92 o
  -2 -11   5        1.98        2.42      1.66 o
  -1 -11   5       35.22       33.43      3.14 o
   0 -11   5       31.70       30.59      4.06 o
   1 -11   5        0.71       -0.78      2.46 o
   2 -11   5        3.31        1.39      2.57 o
  -5 -10   5       29.45       32.27      6.98 o
  -4 -10   5        0.22       -0.21      1.48 o
  -3 -10   5        0.63        3.35      1.82 o
  -2 -10   5       66.51       72.82      3.89 o
  -1 -10   5        1.16        4.72      1.57 o
   0 -10   5        0.04       -1.28      1.29 o
   1 -10   5        1.06       -1.54      1.60 o
   2 -10   5       42.28       44.76      4.94 o
   3 -10   5        2.80        9.68      3.28 o
  -5  -9   5        6.69        8.40      2.26 o
  -4  -9   5        2.86       -1.22      2.16 o
  -3  -9   5       39.56       36.46      3.21 o
  -2  -9   5        0.19        0.36      1.32 o
  -1  -9   5       27.23       25.58      2.45 o
   0  -9   5       21.53       24.75      2.45 o
   1  -9   5       36.54       36.53      3.97 o
   2  -9   5       34.67       29.18      3.48 o
   3  -9   5       55.17       59.82      6.56 o
  -6  -8   5        0.98       -0.62      1.64 o
  -5  -8   5        8.50       10.78      4.41 o
  -4  -8   5        3.89        6.82      1.67 o
  -3  -8   5      162.22      154.62      4.68 o
  -2  -8   5        0.16        1.92      1.21 o
  -1  -8   5        5.30        4.75      1.31 o
   0  -8   5        0.50        1.12      0.90 o
   1  -8   5       25.88       24.57      2.38 o
   2  -8   5      127.67      124.79      5.03 o
   3  -8   5       16.73       18.59      2.48 o
   4  -8   5        0.09        0.18      2.57 o
  -6  -7   5       16.59       17.04      2.67 o
  -5  -7   5        0.33       -0.17      1.13 o
  -4  -7   5      144.29      123.83      5.02 o
  -3  -7   5      280.92      287.85      6.98 o
  -2  -7   5        0.82       -0.21      0.80 o
  -1  -7   5      161.69      170.73      4.39 o
   0  -7   5        4.89        5.97      1.05 o
   1  -7   5        3.59        2.08      1.00 o
   2  -7   5       15.49       13.92      2.11 o
   3  -7   5        4.90        5.88      1.75 o
   4  -7   5        1.32        1.24      1.82 o
  -6  -6   5       18.49       17.04      2.67 o
  -5  -6   5        0.85        1.48      0.78 o
  -4  -6   5      143.25      152.89      5.36 o
  -3  -6   5       37.61       36.42      2.66 o
  -2  -6   5       14.67        9.83      1.96 o
  -1  -6   5       80.08       85.12      2.43 o
   0  -6   5        5.64        4.28      1.05 o
   1  -6   5      119.27      125.95      4.30 o
   2  -6   5      189.82      183.51      5.78 o
   3  -6   5        0.66       -1.00      1.22 o
   4  -6   5        0.02       -0.93      1.64 o
   5  -6   5       23.60       28.39      3.55 o
  -6  -5   5       78.87       80.88      4.72 o
  -5  -5   5        0.04        0.52      0.85 o
  -4  -5   5        6.84        6.69      1.46 o
  -3  -5   5        0.48        1.23      0.66 o
  -2  -5   5       71.57       66.89      2.34 o
  -1  -5   5       13.05       10.98      0.97 o
   0  -5   5        5.73        7.35      1.03 o
   1  -5   5       58.76       60.64      2.81 o
   2  -5   5       58.82       58.60      2.52 o
   3  -5   5       14.80       15.09      1.89 o
   4  -5   5        0.81       -1.64      1.10 o
   5  -5   5        8.68       19.16      2.85 o
  -6  -4   5        0.33        2.39      1.13 o
  -5  -4   5       30.37       25.80      2.34 o
  -4  -4   5        5.74        7.32      0.86 o
  -3  -4   5       18.53       18.68      1.28 o
  -2  -4   5       38.04       40.81      1.73 o
  -1  -4   5       32.89       35.56      1.42 o
   0  -4   5        1.22        0.87      0.65 o
   1  -4   5        0.61        0.63      1.01 o
   2  -4   5       25.15       25.11      1.39 o
   3  -4   5       10.74       11.73      1.56 o
   4  -4   5        8.89        8.44      1.46 o
   5  -4   5       28.59       32.33      3.35 o
  -6  -3   5        8.15        9.27      3.01 o
  -5  -3   5        8.75       12.80      2.81 o
  -4  -3   5       12.77       11.83      1.16 o
  -3  -3   5       32.75       33.23      1.58 o
  -2  -3   5      325.27      370.49     14.07 o
  -1  -3   5        1.67        3.70      0.70 o
   0  -3   5       49.60       46.47      1.84 o
   1  -3   5       75.70       71.00      2.26 o
   2  -3   5       79.09       73.37      2.14 o
   3  -3   5       12.92       11.84      1.33 o
   4  -3   5       16.63       14.15      2.22 o
   5  -3   5        0.31        0.49      1.40 o
   6  -3   5        1.70        5.03      1.86 o
  -6  -2   5        0.07       -0.03      1.13 o
  -5  -2   5       70.12       74.41      2.52 o
  -4  -2   5       31.81       35.09      1.87 o
  -3  -2   5        1.81        1.12      0.56 o
  -2  -2   5      678.40      693.82      9.92 o
  -1  -2   5      320.51      332.78      5.25 o
   0  -2   5       17.72       15.23      1.16 o
   1  -2   5      122.17      114.41      2.36 o
   2  -2   5       15.55       16.41      0.89 o
   3  -2   5        2.71        3.63      0.70 o
   4  -2   5        0.00        0.78      0.95 o
   5  -2   5        1.94        1.96      1.54 o
   6  -2   5        4.16        2.12      1.57 o
  -6  -1   5        0.44        0.18      1.24 o
  -5  -1   5        5.02        4.15      0.93 o
  -4  -1   5       69.91       71.49      2.01 o
  -3  -1   5       22.95       23.09      1.05 o
  -2  -1   5       95.72       87.89      1.71 o
  -1  -1   5       16.56       20.10      0.87 o
   0  -1   5       29.99       30.16      1.46 o
   1  -1   5      139.07      161.18      4.77 o
   2  -1   5     1780.88     1794.52     26.31 o
   3  -1   5       33.66       31.57      1.96 o
   4  -1   5        9.47       11.27      0.95 o
   5  -1   5        1.36        2.61      1.48 o
   6  -1   5       37.41       33.50      3.28 o
  -6   0   5        0.52       -0.35      1.85 o
  -5   0   5       10.39       12.14      1.56 o
  -4   0   5      290.45      294.18      5.83 o
  -3   0   5      162.00      156.90      2.63 o
  -2   0   5       19.22       20.94      0.84 o
  -1   0   5      271.16      269.18      3.77 o
   0   0   5      222.58      220.62      3.72 o
   1   0   5       27.07       24.20      1.04 o
   2   0   5      335.01      362.70      8.66 o
   3   0   5       30.69       29.50      1.02 o
   4   0   5        5.13        6.16      0.82 o
   5   0   5       13.54        9.88      1.24 o
   6   0   5       40.28       43.58      3.40 o
  -6   1   5        0.41        1.07      1.24 o
  -5   1   5        2.47        3.00      1.09 o
  -4   1   5       40.58       39.16      1.69 o
  -3   1   5      198.28      185.81      2.68 o
  -2   1   5      175.59      175.00      2.75 o
  -1   1   5       29.01       29.87      0.90 o
   0   1   5        1.31        1.89      0.38 o
   1   1   5     1174.17     1158.95     13.66 o
   2   1   5      415.74      396.01      5.49 o
   3   1   5       18.34       20.05      1.37 o
   4   1   5        6.63        6.36      0.89 o
   5   1   5       24.68       24.69      1.47 o
   6   1   5        1.55        0.13      1.33 o
  -6   2   5       25.41       28.39      2.47 o
  -5   2   5        0.14        1.41      1.13 o
  -4   2   5       64.36       63.20      2.19 o
  -3   2   5       13.11       14.93      0.97 o
  -2   2   5       26.06       27.94      0.98 o
  -1   2   5       51.16       52.78      1.18 o
   0   2   5        6.55        8.64      0.59 o
   1   2   5      159.07      151.23      2.36 o
   2   2   5       53.03       48.29      1.15 o
   3   2   5      111.59      113.98      2.20 o
   4   2   5        8.72       10.09      0.98 o
   5   2   5       42.53       40.71      1.73 o
   6   2   5        2.21        5.80      1.64 o
  -6   3   5        3.90        3.00      1.40 o
  -5   3   5       73.71       81.17      6.75 o
  -4   3   5       11.54       14.28      1.26 o
  -3   3   5      318.19      320.43      4.59 o
  -2   3   5      145.91      141.06      2.17 o
  -1   3   5      133.75      151.45      2.51 o
   0   3   5        1.74        1.87      0.41 o
   1   3   5      295.95      270.45      3.73 o
   2   3   5       53.56       59.51      1.25 o
   3   3   5      185.31      176.52      2.94 o
   4   3   5      320.18      325.49      4.84 o
   5   3   5        2.88        2.15      0.81 o
   6   3   5        0.02       -0.55      0.89 o
  -6   4   5        0.17        1.16      1.58 o
  -5   4   5       88.97       95.24      6.20 o
  -4   4   5       81.29       81.39      2.59 o
  -3   4   5        0.17       -0.64      0.49 o
  -2   4   5     1177.72     1244.85     14.93 o
  -1   4   5      809.48      857.40     10.53 o
   0   4   5        9.75       10.34      0.72 o
   1   4   5      719.24      739.09      9.05 o
   2   4   5      217.39      211.46      3.11 o
   3   4   5      138.78      131.07      2.33 o
   4   4   5       84.63       85.02      1.87 o
   5   4   5       35.81       36.90      1.52 o
   6   4   5        0.10        0.36      0.89 o
  -5   5   5       28.29       27.69      2.55 o
  -4   5   5      154.95      157.52      4.31 o
  -3   5   5      107.14      106.74      2.87 o
  -2   5   5       16.44       20.00      1.15 o
  -1   5   5        0.60        1.40      0.54 o
   0   5   5       16.96       17.37      1.04 o
   1   5   5      801.57      845.70     11.10 o
   2   5   5      267.74      300.83      4.74 o
   3   5   5      186.25      190.00      3.83 o
   4   5   5       17.40       19.41      0.98 o
   5   5   5       16.20       14.76      1.09 o
   6   5   5        6.27        7.83      1.17 o
  -5   6   5        8.45        8.06      1.84 o
  -4   6   5      174.19      173.80      5.53 o
  -3   6   5        0.77       -0.22      0.88 o
  -2   6   5       67.95       76.40      2.15 o
  -1   6   5       22.96       27.99      1.44 o
   0   6   5        7.42        8.04      0.84 o
   1   6   5        9.31       13.43      0.87 o
   2   6   5     1379.09     1465.67     19.91 o
   3   6   5       44.00       48.30      1.83 o
   4   6   5       40.57       42.30      1.55 o
   5   6   5       16.12       16.00      1.14 o
   6   6   5        1.34        2.87      1.01 o
  -5   7   5        1.33        0.31      1.42 o
  -4   7   5       27.29       27.23      3.23 o
  -3   7   5       69.87       63.93      2.63 o
  -2   7   5       12.05       13.42      1.18 o
  -1   7   5       23.49       25.07      1.49 o
   0   7   5       33.36       35.26      1.73 o
   1   7   5       80.97       78.36      1.95 o
   2   7   5       37.83       35.22      1.55 o
   3   7   5       73.63       75.88      4.54 o
   4   7   5       28.64       30.76      1.62 o
   5   7   5       53.50       57.37      2.87 o
   6   7   5       14.08       18.89      1.89 o
  -4   8   5       11.81       10.67      2.35 o
  -3   8   5        9.69        7.77      1.45 o
  -2   8   5        1.25        0.21      0.87 o
  -1   8   5        5.83        5.77      1.07 o
   0   8   5       19.89       21.25      1.52 o
   1   8   5       54.66       61.73      2.08 o
   2   8   5       25.93       28.89      2.13 o
   3   8   5       21.35       22.08      1.29 o
   4   8   5       19.96       18.48      1.68 o
   5   8   5        1.05        0.16      1.54 o
   6   8   5        6.27        5.95      2.26 o
  -4   9   5        2.44        1.43      1.86 o
  -3   9   5        2.84        2.51      1.75 o
  -2   9   5        1.07        0.51      1.18 o
  -1   9   5        3.49        5.53      1.75 o
   0   9   5      308.62      307.28      6.25 o
   1   9   5       36.31       32.17      2.01 o
   2   9   5        0.78        0.45      1.10 o
   3   9   5       14.94        8.43      1.83 o
   4   9   5      177.10      171.64      6.22 o
   5   9   5       15.36       18.60      2.22 o
   6   9   5        3.56        1.03      2.05 o
  -4  10   5        0.01       -0.90      1.90 o
  -3  10   5       11.16       14.36      2.04 o
  -2  10   5       69.09       63.46      4.26 o
  -1  10   5       97.84       93.49      4.40 o
   0  10   5       91.90       92.40      4.56 o
   1  10   5      329.73      328.72      8.71 o
   2  10   5        3.16        1.98      1.34 o
   3  10   5        0.21        0.14      1.52 o
   4  10   5       80.89       84.44     16.52 o
   5  10   5       22.71       25.00      3.49 o
   6  10   5        4.88        2.67      2.26 o
  -3  11   5        6.15        7.23      2.28 o
  -2  11   5        3.50       -1.82      1.87 o
  -1  11   5        5.44        2.52      2.26 o
   0  11   5      133.64      144.43      5.55 o
   1  11   5       23.74       26.54      2.71 o
   2  11   5       80.88       85.55      4.17 o
   3  11   5        3.29        1.72      2.05 o
   4  11   5        4.44        4.84      1.92 o
   5  11   5       10.61        7.80      2.87 o
  -2  12   5        0.94       -2.36      1.81 o
  -1  12   5        0.01        3.39      2.32 o
   0  12   5        3.08        3.46      2.02 o
   1  12   5       12.44        9.53      2.25 o
   2  12   5        0.48        0.15      1.53 o
   3  12   5        0.98       -0.46      1.72 o
   4  12   5       10.21        5.61      2.77 o
   5  12   5        1.89        2.08      1.96 o
  -2  13   5       19.25       17.94      3.77 o
  -1  13   5        0.92       -0.66      2.12 o
   0  13   5        1.92        3.37      2.45 o
   1  13   5        9.31       15.26      3.74 o
   2  13   5        0.05        2.22      1.81 o
   3  13   5        3.41        5.61      2.45 o
   4  13   5        0.40        0.38      2.36 o
   0  14   5        5.11        3.75      2.54 o
   1  14   5        8.08        4.99      4.53 o
   2  14   5       10.61       11.42      3.10 o
   3  14   5        5.67        3.68      3.80 o
  -3 -12   6       28.26       31.41      5.13 o
  -2 -12   6        2.62        1.25      1.81 o
  -1 -12   6        0.14        1.09      2.31 o
   0 -12   6        5.34        9.28      2.87 o
  -4 -11   6        6.83        7.46      2.77 o
  -3 -11   6       40.76       50.66      4.49 o
  -2 -11   6        6.24        7.48      3.79 o
  -1 -11   6        1.87        0.69      1.54 o
   0 -11   6      105.12      109.65      7.61 o
   1 -11   6        0.00        1.42      2.10 o
   2 -11   6        0.28        1.35      3.18 o
  -5 -10   6        1.00        1.60      1.71 o
  -4 -10   6       19.83       21.37      2.85 o
  -3 -10   6        0.72        2.07      1.87 o
  -2 -10   6        4.35        5.10      1.66 o
  -1 -10   6        5.18        7.64      2.04 o
   0 -10   6        3.70        5.14      2.22 o
   1 -10   6       15.03       11.24      2.95 o
   2 -10   6        0.52        3.18      2.47 o
  -5  -9   6        4.81        5.48      1.90 o
  -4  -9   6        1.12        0.76      1.54 o
  -3  -9   6        4.53        4.72      1.82 o
  -2  -9   6       11.12        7.74      2.43 o
  -1  -9   6        0.09       -0.83      1.29 o
   0  -9   6       71.73       81.49      4.29 o
   1  -9   6        0.00        0.76      2.36 o
   2  -9   6        1.59       -1.32      2.26 o
   3  -9   6       39.39       48.08      6.64 o
  -5  -8   6       11.34       13.78      2.20 o
  -4  -8   6        7.17        5.39      2.26 o
  -3  -8   6       15.00       13.68      1.73 o
  -2  -8   6        9.45       10.14      1.72 o
  -1  -8   6        0.02       -0.01      1.21 o
   0  -8   6        6.57        7.32      1.56 o
   1  -8   6        0.92        1.53      1.28 o
   2  -8   6      136.40      132.63      5.31 o
   3  -8   6        3.91        2.94      1.72 o
   4  -8   6        2.51        4.70      2.27 o
  -6  -7   6        1.49        3.28      1.85 o
  -5  -7   6        0.56        0.53      1.37 o
  -4  -7   6       12.84       14.43      2.05 o
  -3  -7   6       45.71       47.31      3.70 o
  -2  -7   6       60.65       65.05      3.09 o
  -1  -7   6       41.93       41.13      2.75 o
   0  -7   6       28.92       30.71      2.05 o
   1  -7   6        0.00       -1.17      0.78 o
   2  -7   6        7.95        6.11      1.78 o
   3  -7   6       36.76       33.12      3.45 o
   4  -7   6        4.75        4.92      2.31 o
  -6  -6   6        0.04       -0.41      1.44 o
  -5  -6   6        0.58        0.97      2.16 o
  -4  -6   6       78.69       91.77      4.29 o
  -3  -6   6       14.56       11.51      1.12 o
  -2  -6   6      107.40      112.00      4.30 o
  -1  -6   6        5.08        8.58      2.04 o
   0  -6   6        7.28        6.67      1.06 o
   1  -6   6      134.18      131.34      3.84 o
   2  -6   6      395.38      400.65     10.06 o
   3  -6   6       13.64       10.77      2.54 o
   4  -6   6        4.09        5.98      2.12 o
  -6  -5   6        1.61        1.85      1.64 o
  -5  -5   6        0.81        0.36      1.21 o
  -4  -5   6        5.39        6.75      1.20 o
  -3  -5   6       54.56       54.37      1.76 o
  -2  -5   6        6.72        4.54      0.79 o
  -1  -5   6      112.31      103.63      2.48 o
   0  -5   6     1322.53     1394.02     24.03 o
   1  -5   6      163.09      161.60      4.53 o
   2  -5   6        0.67        1.14      1.48 o
   3  -5   6      155.92      151.94      5.24 o
   4  -5   6        3.54        2.32      1.44 o
   5  -5   6        3.17        1.69      1.90 o
  -6  -4   6       56.45       62.20      4.31 o
  -5  -4   6       11.25       10.54      1.48 o
  -4  -4   6       22.46       26.41      3.47 o
  -3  -4   6        0.65        0.12      0.60 o
  -2  -4   6       81.00       78.97      2.61 o
  -1  -4   6       28.82       25.62      1.35 o
   0  -4   6      345.39      342.47      7.00 o
   1  -4   6       36.65       38.82      1.97 o
   2  -4   6      156.62      151.96      4.08 o
   3  -4   6       23.41       23.77      1.97 o
   4  -4   6       11.56       17.10      2.46 o
   5  -4   6        1.15        0.58      2.26 o
  -6  -3   6       11.08       11.22      1.77 o
  -5  -3   6       34.54       38.17      2.02 o
  -4  -3   6        0.47        1.01      0.82 o
  -3  -3   6       31.11       28.69      1.55 o
  -2  -3   6      188.24      184.45      3.84 o
  -1  -3   6       29.84       30.72      1.49 o
   0  -3   6       86.35       93.92      2.78 o
   1  -3   6       11.97       10.70      1.07 o
   2  -3   6       62.55       59.92      2.10 o
   3  -3   6       18.40       18.98      1.60 o
   4  -3   6       93.97       91.47      3.24 o
   5  -3   6        0.24        1.39      1.55 o
  -6  -2   6        3.74        2.97      2.57 o
  -5  -2   6       21.11       21.69      1.61 o
  -4  -2   6        3.27        2.81      0.72 o
  -3  -2   6        8.86       10.61      0.75 o
  -2  -2   6     1357.77     1490.33     22.62 o
  -1  -2   6       13.86       18.30      1.01 o
   0  -2   6      616.38      600.58      9.79 o
   1  -2   6       73.48       68.33      1.94 o
   2  -2   6       22.18       25.36      1.13 o
   3  -2   6       11.83       11.56      1.01 o
   4  -2   6        6.94        4.73      1.20 o
   5  -2   6        1.01        1.27      1.40 o
   6  -2   6        0.72        1.42      1.47 o
  -6  -1   6        0.53        0.67      1.06 o
  -5  -1   6       23.30       20.11      2.22 o
  -4  -1   6        7.49        6.55      0.78 o
  -3  -1   6      126.94      130.99      2.14 o
  -2  -1   6     2061.39     2129.06     28.66 o
  -1  -1   6        0.77        3.85      1.17 o
   0  -1   6       31.86       26.79      1.18 o
   1  -1   6       34.79       40.37      1.45 o
   2  -1   6        8.16        6.11      0.72 o
   3  -1   6        0.99        0.37      0.62 o
   4  -1   6        4.53        5.35      1.27 o
   5  -1   6        0.00        0.22      1.43 o
   6  -1   6        0.27       -1.56      1.34 o
  -6   0   6        4.20        6.16      2.36 o
  -5   0   6        8.31       10.77      1.49 o
  -4   0   6      188.05      192.55      3.40 o
  -3   0   6       62.48       55.60      1.33 o
  -2   0   6     1087.46     1107.73     13.37 o
  -1   0   6      105.31      107.44      2.04 o
   0   0   6       49.30       53.45      1.86 o
   1   0   6      147.02      142.84      2.54 o
   2   0   6     1833.96     1898.71     30.91 o
   3   0   6       79.11       79.13      2.70 o
   4   0   6        1.49        1.39      0.83 o
   5   0   6        6.77        7.91      2.19 o
   6   0   6       24.00       28.16      2.86 o
  -6   1   6        1.16        0.93      1.33 o
  -5   1   6       52.36       47.34      2.68 o
  -4   1   6      236.74      235.08      7.24 o
  -3   1   6       22.36       17.50      0.92 o
  -2   1   6       76.60       71.44      1.63 o
  -1   1   6       15.92       18.97      0.77 o
   0   1   6      124.38      139.93      2.16 o
   1   1   6       13.18       14.94      0.78 o
   2   1   6      321.74      348.98      6.11 o
   3   1   6       33.27       37.22      1.35 o
   4   1   6        0.27       -0.17      0.86 o
   5   1   6       17.41       19.70      1.65 o
   6   1   6       84.48       77.91      3.36 o
  -6   2   6       12.06       15.45      2.05 o
  -5   2   6       66.15       68.37      3.82 o
  -4   2   6      406.18      425.72      7.57 o
  -3   2   6       14.91       16.43      0.99 o
  -2   2   6       15.63       16.64      0.87 o
  -1   2   6        3.21        1.92      0.56 o
   0   2   6       80.08       84.78      1.61 o
   1   2   6       79.89       80.74      1.63 o
   2   2   6     1285.28     1300.11     17.64 o
   3   2   6       86.49       83.86      1.76 o
   4   2   6        0.83        1.03      0.70 o
   5   2   6       35.80       34.04      1.71 o
   6   2   6        0.27        1.47      1.48 o
  -6   3   6       11.89        8.93      1.74 o
  -5   3   6       10.51        8.08      3.66 o
  -4   3   6      104.17      105.19      5.48 o
  -3   3   6       47.28       41.98      1.27 o
  -2   3   6        6.19        6.45      0.62 o
  -1   3   6       20.20       19.95      0.83 o
   0   3   6      137.45      143.25      2.20 o
   1   3   6        5.21        5.05      0.59 o
   2   3   6       20.04       20.77      1.20 o
   3   3   6       57.05       50.32      1.71 o
   4   3   6       83.98       87.99      2.28 o
   5   3   6       40.32       38.44      1.67 o
   6   3   6        7.75        7.96      1.82 o
  -6   4   6       14.13       16.53      2.25 o
  -5   4   6        0.03        0.48      1.29 o
  -4   4   6        0.64       -0.55      0.90 o
  -3   4   6        1.70        1.68      0.62 o
  -2   4   6      202.16      197.97      3.03 o
  -1   4   6      107.31      103.47      2.26 o
   0   4   6      726.26      757.61     10.11 o
   1   4   6       27.05       34.04      1.16 o
   2   4   6      223.44      223.75      3.95 o
   3   4   6        1.93        0.98      0.61 o
   4   4   6       75.35       73.18      2.11 o
   5   4   6        0.66        0.06      0.78 o
   6   4   6        0.39        1.45      2.36 o
  -5   5   6       15.83       16.67      2.13 o
  -4   5   6        0.37       -0.92      0.99 o
  -3   5   6       15.39       17.80      1.26 o
  -2   5   6       12.28       13.57      0.96 o
  -1   5   6       38.83       50.17      1.89 o
   0   5   6        5.09        7.23      0.81 o
   1   5   6      109.93      122.57      2.31 o
   2   5   6      177.37      190.90      3.34 o
   3   5   6       86.76       81.75      2.39 o
   4   5   6      263.61      258.52      4.13 o
   5   5   6       23.29       21.03      1.34 o
   6   5   6        1.22        1.72      1.58 o
  -5   6   6        2.02        4.31      1.84 o
  -4   6   6       73.20       72.63      3.11 o
  -3   6   6       22.56       23.11      1.68 o
  -2   6   6       35.67       41.85      1.88 o
  -1   6   6       23.16       21.89      1.17 o
   0   6   6       19.62       23.41      1.16 o
   1   6   6      237.92      266.31      4.34 o
   2   6   6       25.07       23.82      1.10 o
   3   6   6        0.59        0.57      0.68 o
   4   6   6      111.17      122.14      3.46 o
   5   6   6       43.54       45.21      1.83 o
   6   6   6        0.93       -1.00      4.11 o
  -5   7   6       10.96       11.44      2.11 o
  -4   7   6        2.08        1.00      1.74 o
  -3   7   6       11.27       12.54      1.93 o
  -2   7   6       26.35       22.42      1.65 o
  -1   7   6        8.22        7.37      0.93 o
   0   7   6      168.51      180.68      3.73 o
   1   7   6       20.89       21.42      1.19 o
   2   7   6      161.20      161.06      5.98 o
   3   7   6        6.49        6.31      0.82 o
   4   7   6       38.76       42.08      1.87 o
   5   7   6       10.03       11.02      1.81 o
   6   7   6        0.05       -2.26      1.85 o
  -4   8   6        2.77        3.63      1.90 o
  -3   8   6       23.60       26.06      2.59 o
  -2   8   6        2.01        2.82      0.99 o
  -1   8   6       27.81       39.32      4.87 o
   0   8   6       27.24       24.38      1.66 o
   1   8   6       20.95       21.09      1.37 o
   2   8   6       27.60       28.37      1.58 o
   3   8   6       50.45       52.12      3.30 o
   4   8   6       70.74       81.53      3.65 o
   5   8   6        6.57       10.38      2.06 o
   6   8   6       24.10       22.99      3.28 o
  -4   9   6        0.69        1.52      1.85 o
  -3   9   6       39.40       36.00      3.17 o
  -2   9   6       43.62       46.45      2.62 o
  -1   9   6      160.00      157.35      3.84 o
   0   9   6      937.29      943.86     17.37 o
   1   9   6      291.96      275.94      8.14 o
   2   9   6       18.41       15.62      2.66 o
   3   9   6       51.37       41.77      2.48 o
   4   9   6       15.86       14.96      2.77 o
   5   9   6       16.17       19.54      3.69 o
   6   9   6       12.29        8.62      2.87 o
  -4  10   6        0.27       -1.48      1.85 o
  -3  10   6        0.16       -1.32      1.76 o
  -2  10   6       20.53       19.51      2.58 o
  -1  10   6        5.89        8.77      1.91 o
   0  10   6      559.44      572.88     23.46 o
   1  10   6       17.77       21.33      3.92 o
   2  10   6       31.71       33.16      2.69 o
   3  10   6        0.59        1.42      1.66 o
   4  10   6        1.97       -0.09      2.26 o
   5  10   6       11.91       14.54      4.31 o
  -3  11   6        0.82        0.63      1.81 o
  -2  11   6       13.81       12.56      2.48 o
  -1  11   6       12.39        6.77      2.54 o
   0  11   6      261.12      271.86      8.13 o
   1  11   6       31.60       33.49      4.02 o
   2  11   6       16.91       15.82      2.20 o
   3  11   6       62.86       58.10      4.52 o
   4  11   6       13.27        9.68      2.67 o
   5  11   6        1.14        1.12      2.05 o
  -2  12   6       32.51       35.21      4.56 o
  -1  12   6        8.91       12.22      3.12 o
   0  12   6        3.35        3.46      2.31 o
   1  12   6       22.41       23.51      2.79 o
   2  12   6        0.00       -1.65      1.58 o
   3  12   6       16.56       16.52      4.52 o
   4  12   6        5.26        7.32      2.39 o
   5  12   6       18.75       16.56      2.76 o
  -2  13   6       13.91       16.85      3.00 o
  -1  13   6        0.02       -0.84      1.96 o
   0  13   6        8.03        5.50      2.68 o
   1  13   6        0.00       -1.64      1.79 o
   2  13   6       31.19       37.79      3.35 o
   3  13   6        0.89       -0.58      1.87 o
   4  13   6        1.65       -0.44      1.96 o
   0  14   6        0.03       -2.19      2.10 o
   1  14   6        0.07        0.62      2.32 o
   2  14   6        4.17        7.26      2.86 o
   3  14   6        7.77        4.00      4.82 o
  -2 -12   7        0.04       -1.15      2.05 o
  -1 -12   7        0.64        2.40      2.54 o
   0 -12   7        1.67        5.29      2.81 o
  -4 -11   7        1.71        2.74      2.67 o
  -3 -11   7       69.06       62.49      5.03 o
  -2 -11   7        0.21        0.57      1.63 o
  -1 -11   7        2.40        1.65      1.77 o
   0 -11   7        3.19        2.98      2.47 o
   1 -11   7        1.72       -0.36      2.25 o
  -4 -10   7        0.18       -2.14      1.43 o
  -3 -10   7       26.48       24.21      3.69 o
  -2 -10   7        1.63        2.66      1.53 o
  -1 -10   7        3.27        2.48      2.33 o
   0 -10   7        3.03        4.64      2.31 o
   1 -10   7        9.77       13.11      3.18 o
   2 -10   7        1.21        0.75      2.37 o
  -5  -9   7        2.42        3.02      1.86 o
  -4  -9   7        5.73        6.34      3.49 o
  -3  -9   7        0.02        0.36      1.55 o
  -2  -9   7       22.62       24.04      2.56 o
  -1  -9   7        4.95        6.00      1.68 o
   0  -9   7        2.65        4.81      1.69 o
   1  -9   7       23.92       22.58      3.55 o
   2  -9   7        3.13       -0.60      2.98 o
   3  -9   7        0.05        0.70      3.08 o
  -5  -8   7       15.09       19.78      2.76 o
  -4  -8   7        1.59        3.86      1.71 o
  -3  -8   7        3.13        1.69      1.78 o
  -2  -8   7       58.93       57.84      4.05 o
  -1  -8   7       22.35       16.90      2.83 o
   0  -8   7        8.16        8.76      1.81 o
   1  -8   7       20.91       17.58      3.04 o
   2  -8   7        6.15       10.37      2.11 o
   3  -8   7        0.34        1.83      1.61 o
  -5  -7   7        0.19        1.02      1.52 o
  -4  -7   7        7.05        5.62      1.71 o
  -3  -7   7      179.46      183.76      5.43 o
  -2  -7   7      183.68      181.27      5.58 o
  -1  -7   7       10.48       10.64      1.72 o
   0  -7   7        0.53       -0.41      0.92 o
   1  -7   7        9.37        8.18      1.69 o
   2  -7   7       27.99       26.67      2.71 o
   3  -7   7        2.82        3.36      1.74 o
   4  -7   7        0.38        0.26      1.97 o
  -6  -6   7        0.05       -0.41      1.64 o
  -5  -6   7        0.25        0.78      1.40 o
  -4  -6   7        6.74        7.28      1.82 o
  -3  -6   7        7.44        9.87      2.17 o
  -2  -6   7      172.73      178.30      5.33 o
  -1  -6   7      196.37      198.45      4.92 o
   0  -6   7        4.24        4.03      1.02 o
   1  -6   7       84.46       82.14      3.19 o
   2  -6   7      520.28      529.61     12.60 o
   3  -6   7        5.01        3.29      1.66 o
   4  -6   7        9.50        9.84      2.56 o
  -6  -5   7        0.36        1.23      1.64 o
  -5  -5   7        0.10        0.27      1.40 o
  -4  -5   7        2.91        3.06      1.55 o
  -3  -5   7       62.56       61.88      2.21 o
  -2  -5   7       45.14       39.00      2.09 o
  -1  -5   7       13.42       14.79      1.81 o
   0  -5   7       32.39       31.33      1.91 o
   1  -5   7        3.20       12.52      2.58 o
   2  -5   7        7.95        9.23      2.08 o
   3  -5   7      155.08      144.18      5.19 o
   4  -5   7        7.39       10.64      1.94 o
   5  -5   7       10.56       13.71      4.82 o
  -6  -4   7        2.05        1.44      1.64 o
  -5  -4   7       10.42        9.00      1.74 o
  -4  -4   7       98.01       98.34      5.18 o
  -3  -4   7       28.57       29.36      1.55 o
  -2  -4   7       12.89       10.67      1.12 o
  -1  -4   7       54.36       54.74      2.29 o
   0  -4   7       90.87       93.02      4.14 o
   1  -4   7        0.02       -0.30      0.77 o
   2  -4   7      211.48      191.54      8.96 o
   3  -4   7      145.46      143.81      4.35 o
   4  -4   7        0.49       -0.06      1.29 o
   5  -4   7        1.12        2.55      1.77 o
  -6  -3   7        0.20        1.03      1.44 o
  -5  -3   7       12.28        9.79      1.82 o
  -4  -3   7        4.61        6.96      1.26 o
  -3  -3   7       53.75       58.67      2.38 o
  -2  -3   7       11.36       12.12      1.97 o
  -1  -3   7      159.84      153.66      3.44 o
   0  -3   7        3.30        2.83      0.80 o
   1  -3   7       70.68       70.29      2.51 o
   2  -3   7       31.21       30.99      1.54 o
   3  -3   7       31.58       30.88      2.18 o
   4  -3   7        1.03        0.57      1.41 o
   5  -3   7        0.36        1.15      1.71 o
  -6  -2   7        1.81        1.44      1.85 o
  -5  -2   7        8.59       10.17      1.52 o
  -4  -2   7        9.38        5.77      1.09 o
  -3  -2   7       22.07       20.66      2.15 o
  -2  -2   7       29.22       25.78      1.67 o
  -1  -2   7      454.20      457.03      7.19 o
   0  -2   7        0.28       -0.55      0.58 o
   1  -2   7      118.52      125.09      2.80 o
   2  -2   7       38.53       44.22      1.59 o
   3  -2   7        7.89        7.15      1.05 o
   4  -2   7        0.08        0.82      1.29 o
   5  -2   7        0.31        0.00      1.47 o
  -6  -1   7        1.11        1.89      1.37 o
  -5  -1   7        3.21        1.32      1.08 o
  -4  -1   7       13.81       12.49      1.01 o
  -3  -1   7       56.54       58.41      1.62 o
  -2  -1   7      847.23      814.48     12.90 o
  -1  -1   7      100.32      100.96      3.28 o
   0  -1   7       88.41       93.94      2.28 o
   1  -1   7      272.76      272.90      5.22 o
   2  -1   7       28.50       26.07      1.32 o
   3  -1   7       20.82       20.51      1.16 o
   4  -1   7      122.12      112.77      3.56 o
   5  -1   7        2.36        3.86      1.71 o
   6  -1   7        0.51       -1.07      1.40 o
  -6   0   7        0.16       -0.55      1.85 o
  -5   0   7        4.17        4.31      2.27 o
  -4   0   7        0.52        4.62      0.83 o
  -3   0   7       24.28       24.07      1.11 o
  -2   0   7      145.98      142.58      2.54 o
  -1   0   7     3720.38     3758.41     43.70 o
   0   0   7       71.13       71.93      2.17 o
   1   0   7      296.22      291.73      4.52 o
   2   0   7       77.55       67.59      1.66 o
   3   0   7       32.76       30.52      1.58 o
   4   0   7       31.92       36.38      2.53 o
   5   0   7       27.95       29.57      3.11 o
   6   0   7        0.47       -0.24      1.52 o
  -6   1   7        4.63        6.36      1.71 o
  -5   1   7        3.62        2.89      1.40 o
  -4   1   7      138.87      135.68      3.03 o
  -3   1   7      190.50      186.48      3.33 o
  -2   1   7      269.92      274.95      3.85 o
  -1   1   7       20.88       17.70      1.17 o
   0   1   7        0.42        0.50      0.42 o
   1   1   7     2933.33     3172.40     36.56 o
   2   1   7     1117.63     1135.86     17.19 o
   3   1   7      200.25      201.92      4.88 o
   4   1   7        1.37       -0.01      0.87 o
   5   1   7        8.53        8.09      1.33 o
   6   1   7       17.04       19.60      2.00 o
  -6   2   7        2.01        2.88      1.39 o
  -5   2   7       17.41       13.36      1.79 o
  -4   2   7      376.56      375.36      8.05 o
  -3   2   7       18.98       19.42      1.19 o
  -2   2   7      354.43      342.36      4.34 o
  -1   2   7        2.99        3.11      0.51 o
   0   2   7        4.43        4.81      0.54 o
   1   2   7       51.83       43.66      1.18 o
   2   2   7      427.42      409.63      8.11 o
   3   2   7       47.03       46.84      1.89 o
   4   2   7        3.95        4.14      0.97 o
   5   2   7       16.24       16.19      1.58 o
   6   2   7        2.95        1.42      1.52 o
  -6   3   7       20.75       28.24      2.68 o
  -5   3   7       72.91       69.30      3.55 o
  -4   3   7        0.52       -0.81      0.99 o
  -3   3   7       93.21       86.30      1.98 o
  -2   3   7      129.53      133.45      2.26 o
  -1   3   7       39.97       37.03      1.21 o
   0   3   7       30.60       31.23      1.21 o
   1   3   7       48.66       49.92      2.09 o
   2   3   7       35.15       42.87      1.61 o
   3   3   7       74.74       70.40      1.60 o
   4   3   7       18.20       17.23      1.28 o
   5   3   7        4.75        3.23      1.16 o
   6   3   7        6.64        8.90      1.87 o
  -5   4   7       15.36       18.97      2.17 o
  -4   4   7       34.99       37.34      5.85 o
  -3   4   7        0.33        0.36      0.69 o
  -2   4   7       86.76       90.51      2.76 o
  -1   4   7      494.15      515.08      6.78 o
   0   4   7       19.01       22.81      0.96 o
   1   4   7        4.77        6.17      0.67 o
   2   4   7       52.51       51.98      1.56 o
   3   4   7      146.73      144.54      2.42 o
   4   4   7      321.10      329.90      5.62 o
   5   4   7        0.76        0.08      0.92 o
   6   4   7        0.00       -1.08      1.52 o
  -5   5   7        4.62        5.48      1.69 o
  -4   5   7        0.00       -0.72      1.52 o
  -3   5   7       63.82       57.31      2.18 o
  -2   5   7      251.51      247.21      3.92 o
  -1   5   7       19.14       19.47      1.37 o
   0   5   7       29.52       27.22      1.31 o
   1   5   7      177.65      206.07      5.79 o
   2   5   7       47.96       49.74      1.64 o
   3   5   7      197.05      194.02      3.26 o
   4   5   7      529.21      525.91      8.15 o
   5   5   7       63.95       64.27      2.22 o
   6   5   7        0.70        2.15      1.66 o
  -5   6   7       24.28       24.99      4.42 o
  -4   6   7        0.06        1.06      1.21 o
  -3   6   7       13.91       13.37      1.44 o
  -2   6   7       54.42       57.95      2.01 o
  -1   6   7      178.47      192.39      3.62 o
   0   6   7       35.24       40.84      1.62 o
   1   6   7      143.71      142.40      2.52 o
   2   6   7      165.21      172.18      3.62 o
   3   6   7        0.31        1.42      0.58 o
   4   6   7       29.93       33.97      1.91 o
   5   6   7       19.43       18.50      2.01 o
   6   6   7        0.04        1.23      2.05 o
  -5   7   7        1.79        2.72      1.60 o
  -4   7   7       10.27       13.19      2.24 o
  -3   7   7       23.07       19.46      2.28 o
  -2   7   7        8.51        5.99      1.20 o
  -1   7   7       17.93       19.60      1.21 o
   0   7   7        0.97        0.91      0.66 o
   1   7   7        0.17        9.16      1.79 o
   2   7   7       48.36       55.59      2.74 o
   3   7   7       39.53       39.33      1.93 o
   4   7   7       16.45       17.00      1.61 o
   5   7   7       25.25       30.67      2.44 o
   6   7   7        0.01       -2.26      2.26 o
  -4   8   7        6.37        5.25      1.71 o
  -3   8   7        8.16        6.83      1.81 o
  -2   8   7       15.84       19.60      1.80 o
  -1   8   7      117.22      112.92      2.89 o
   0   8   7        0.18       -0.66      0.65 o
   1   8   7      141.64      141.58      3.36 o
   2   8   7       14.29       15.52      1.70 o
   3   8   7       40.05       41.37      2.22 o
   4   8   7        5.83        7.55      1.44 o
   5   8   7        3.96        4.19      1.56 o
   6   8   7       12.53        9.85      2.87 o
  -4   9   7       13.93       18.24      4.52 o
  -3   9   7        3.43        2.65      1.70 o
  -2   9   7       27.27       22.18      1.96 o
  -1   9   7       22.23       31.59      2.87 o
   0   9   7      227.54      226.60      9.36 o
   1   9   7       10.82       10.53      1.66 o
   2   9   7        4.71        9.24      1.46 o
   3   9   7       14.21       14.60      1.60 o
   4   9   7       15.45       12.46      1.93 o
   5   9   7       72.09       73.01      5.19 o
   6   9   7        0.35       -3.08      2.26 o
  -3  10   7        5.97        4.44      1.77 o
  -2  10   7        0.55       -1.45      1.12 o
  -1  10   7      222.45      210.02      7.10 o
   0  10   7       16.41       21.00      3.56 o
   1  10   7      293.06      305.00      8.48 o
   2  10   7       72.08       66.57      3.76 o
   3  10   7        0.30       -0.82      2.36 o
   4  10   7        7.54        6.69      2.02 o
   5  10   7        3.98        3.29      1.63 o
  -3  11   7        0.21       -3.11      2.07 o
  -2  11   7       16.93       20.41      2.92 o
  -1  11   7        3.96        0.89      2.16 o
   0  11   7       79.06       76.86      4.55 o
   1  11   7       12.79       19.10      3.29 o
   2  11   7       10.20       12.26      2.70 o
   3  11   7       24.10       23.90      3.06 o
   4  11   7        0.59        1.54      2.87 o
   5  11   7        6.64        4.53      2.25 o
  -2  12   7        1.10        0.62      1.97 o
  -1  12   7        3.54        6.79      2.54 o
   0  12   7       14.88       13.88      6.26 o
   1  12   7        0.43       -0.84      1.69 o
   2  12   7        3.36        2.30      1.81 o
   3  12   7        8.17        7.41      2.39 o
   4  12   7       11.92        6.72      2.42 o
   5  12   7        8.55        5.26      2.31 o
  -1  13   7        0.03        2.38      2.60 o
   0  13   7        0.06        0.03      2.22 o
   1  13   7        4.77        5.54      2.13 o
   2  13   7        2.21        2.67      1.85 o
   3  13   7        4.26        6.49      3.28 o
   4  13   7        0.11        0.17      2.10 o
   0  14   7        2.17        8.21      4.31 o
   1  14   7        0.06       -2.16      2.18 o
   2  14   7        6.98        7.65      3.80 o
   3  14   7        7.86        5.03      2.83 o
  -3 -11   8       17.85       15.90      3.07 o
  -2 -11   8        3.02        4.55      1.93 o
  -1 -11   8        0.00        2.15      2.39 o
   0 -11   8        3.82        6.25      2.60 o
  -4 -10   8        0.24        0.42      2.01 o
  -3 -10   8       62.01       69.26      7.90 o
  -2 -10   8       28.45       29.27      2.89 o
  -1 -10   8       30.89       34.57      3.17 o
   0 -10   8        7.54        5.43      2.75 o
   1 -10   8        0.31        2.49      2.36 o
   2 -10   8        0.28       -0.28      2.31 o
  -4  -9   8        3.26       -0.27      2.05 o
  -3  -9   8        6.07        7.75      2.22 o
  -2  -9   8        1.31        2.06      1.49 o
  -1  -9   8       17.66       18.67      2.40 o
   0  -9   8       13.70       13.66      2.97 o
   1  -9   8        0.09       -0.14      2.36 o
   2  -9   8        0.33       -2.16      2.03 o
  -5  -8   8        1.64        1.77      1.82 o
  -4  -8   8        4.19        4.70      1.90 o
  -3  -8   8        0.01       -2.14      1.43 o
  -2  -8   8      110.91      124.91      4.79 o
  -1  -8   8       12.59       13.08      2.04 o
   0  -8   8        2.09        2.08      1.59 o
   1  -8   8        1.93        2.66      2.25 o
   2  -8   8        8.82       11.40      3.12 o
   3  -8   8       47.75       55.51      4.22 o
  -5  -7   8        2.34       -0.05      1.58 o
  -4  -7   8        4.70        3.53      1.71 o
  -3  -7   8      173.19      172.49      5.45 o
  -2  -7   8      638.14      657.95     14.80 o
  -1  -7   8       13.97       13.46      1.96 o
   0  -7   8        4.39        5.02      1.53 o
   1  -7   8       15.03       17.03      2.42 o
   2  -7   8        5.54        6.21      1.86 o
   3  -7   8        0.18        0.22      1.63 o
  -5  -6   8        0.44        0.41      1.43 o
  -4  -6   8        9.84        8.39      1.90 o
  -3  -6   8       71.22       75.40      4.40 o
  -2  -6   8        3.05        2.75      1.63 o
  -1  -6   8      119.97      128.00      7.62 o
   0  -6   8        6.23        5.03      1.15 o
   1  -6   8       11.99       13.76      1.96 o
   2  -6   8       66.59       70.38      5.14 o
   3  -6   8       28.63       31.74      2.98 o
   4  -6   8        2.05        1.50      1.97 o
  -6  -5   8       15.26       18.68      3.08 o
  -5  -5   8        0.57       -0.07      1.43 o
  -4  -5   8       37.99       38.72      3.90 o
  -3  -5   8        7.24        8.41      1.45 o
  -2  -5   8       98.33       92.76      3.21 o
  -1  -5   8       47.08       46.61      2.37 o
   0  -5   8       76.47       83.09      2.98 o
   1  -5   8      141.12      151.22      4.36 o
   2  -5   8       98.07       94.74     17.35 o
   3  -5   8      105.05       98.33      5.36 o
   4  -5   8        8.16        9.46      2.04 o
  -6  -4   8        3.26        5.75      2.26 o
  -5  -4   8       43.22       40.36      3.38 o
  -4  -4   8       50.04       39.41      3.30 o
  -3  -4   8       43.68       41.04      2.25 o
  -2  -4   8       29.68       27.40      1.65 o
  -1  -4   8       72.06       70.00      2.76 o
   0  -4   8       13.29       13.86      1.43 o
   1  -4   8        0.10        2.78      0.96 o
   2  -4   8       46.42       45.46      3.08 o
   3  -4   8       29.73       29.15      2.31 o
   4  -4   8        1.56       -1.25      1.34 o
   5  -4   8        8.40        8.92      2.57 o
  -6  -3   8        3.60        0.21      1.64 o
  -5  -3   8       12.59       13.38      3.80 o
  -4  -3   8       10.74       10.03      1.89 o
  -3  -3   8       69.66       72.24      2.46 o
  -2  -3   8       25.17       21.83      1.49 o
  -1  -3   8      125.24      129.72      3.24 o
   0  -3   8        9.36       12.11      1.24 o
   1  -3   8       40.50       36.23      2.10 o
   2  -3   8       12.00       11.98      2.31 o
   3  -3   8        6.97        8.19      1.44 o
   4  -3   8        5.82        3.49      1.59 o
   5  -3   8        2.49        5.36      2.16 o
  -6  -2   8        2.27        2.90      1.55 o
  -5  -2   8        0.20       -0.45      1.14 o
  -4  -2   8       18.25       14.51      1.67 o
  -3  -2   8        5.32        5.50      1.21 o
  -2  -2   8      185.44      185.81      4.16 o
  -1  -2   8      260.61      263.16      5.18 o
   0  -2   8      159.13      171.65      3.46 o
   1  -2   8       23.36       25.25      1.41 o
   2  -2   8        0.11        0.70      0.63 o
   3  -2   8       31.98       35.78      2.02 o
   4  -2   8       50.34       52.71      3.41 o
   5  -2   8       11.79        9.94      2.42 o
  -6  -1   8        9.88        7.65      1.86 o
  -5  -1   8       36.31       34.59      2.64 o
  -4  -1   8       17.64       17.93      1.56 o
  -3  -1   8        6.07        4.32      0.86 o
  -2  -1   8     1014.83     1002.82     13.33 o
  -1  -1   8        0.11       -1.00      0.66 o
   0  -1   8       90.92       84.61      2.27 o
   1  -1   8      204.38      225.47      4.20 o
   2  -1   8        8.95        7.65      0.98 o
   3  -1   8       88.71       87.42      2.58 o
   4  -1   8       85.07       72.69      3.12 o
   5  -1   8        0.00        0.15      1.85 o
  -6   0   8        0.48       -0.67      1.33 o
  -5   0   8        0.53        0.13      1.17 o
  -4   0   8        6.84        6.63      1.01 o
  -3   0   8        6.34        4.97      0.74 o
  -2   0   8        2.69        2.65      0.87 o
  -1   0   8     3019.75     3068.42     41.14 o
   0   0   8      862.78      895.26     13.00 o
   1   0   8       35.43       33.91      1.46 o
   2   0   8      481.41      479.73      6.93 o
   3   0   8       75.02       71.06      2.43 o
   4   0   8        4.09        4.62      2.03 o
   5   0   8       70.72       61.96      3.73 o
   6   0   8       14.49       20.99      3.39 o
  -6   1   8       15.81       17.06      4.00 o
  -5   1   8        0.44        1.08      1.44 o
  -4   1   8       14.69       14.39      1.30 o
  -3   1   8        7.23        7.30      0.82 o
  -2   1   8      205.98      201.19      3.16 o
  -1   1   8      259.34      266.89      4.46 o
   0   1   8       39.77       42.42      1.42 o
   1   1   8     2134.75     2347.91     27.49 o
   2   1   8      363.93      396.46     12.31 o
   3   1   8      118.28      115.95      3.05 o
   4   1   8       27.84       25.95      2.35 o
   5   1   8        5.82        6.54      1.46 o
   6   1   8        0.38        0.51      1.32 o
  -6   2   8        4.04        4.76      1.56 o
  -5   2   8       28.98       26.00      2.36 o
  -4   2   8       40.42       42.80      2.77 o
  -3   2   8        0.03        0.12      0.74 o
  -2   2   8        5.26        2.85      0.68 o
  -1   2   8        0.27        0.09      0.50 o
   0   2   8      172.62      180.65      2.78 o
   1   2   8      510.87      513.48      6.43 o
   2   2   8        1.40        0.57      0.76 o
   3   2   8        0.08       -0.84      0.64 o
   4   2   8       40.16       43.31      2.52 o
   5   2   8        1.62        0.60      1.22 o
   6   2   8        1.39       -1.07      1.95 o
  -6   3   8       17.23       17.61      2.35 o
  -5   3   8        3.48        6.91      1.60 o
  -4   3   8        6.04        3.12      1.39 o
  -3   3   8        1.86        1.03      0.73 o
  -2   3   8       18.33       15.75      0.92 o
  -1   3   8        6.28        6.69      0.68 o
   0   3   8     1348.16     1441.84     17.35 o
   1   3   8       12.59       12.76      1.62 o
   2   3   8      249.74      234.79      4.19 o
   3   3   8       29.79       29.80      1.29 o
   4   3   8        0.42       -0.49      0.80 o
   5   3   8       24.75       24.64      1.91 o
   6   3   8        0.61        2.27      1.52 o
  -5   4   8       32.48       36.32      2.93 o
  -4   4   8        0.32        1.53      1.22 o
  -3   4   8        3.31        2.66      0.77 o
  -2   4   8       62.68       62.05      2.19 o
  -1   4   8      238.10      259.17      3.80 o
   0   4   8     1288.18     1398.47     18.03 o
   1   4   8       59.17       59.43      1.66 o
   2   4   8        2.81        1.72      0.52 o
   3   4   8        0.24        0.80      0.67 o
   4   4   8       30.73       34.67      1.74 o
   5   4   8        1.63        1.08      1.18 o
   6   4   8        4.97        4.27      1.81 o
  -5   5   8       82.18       87.05      4.21 o
  -4   5   8       58.04       56.47      3.33 o
  -3   5   8        4.17        3.81      0.85 o
  -2   5   8       28.63       33.53      1.43 o
  -1   5   8      391.93      402.80      5.70 o
   0   5   8        0.33        0.78      0.50 o
   1   5   8      270.25      286.31      4.38 o
   2   5   8       64.67       61.00      2.06 o
   3   5   8        2.27        2.54      0.79 o
   4   5   8      135.28      137.35      4.33 o
   5   5   8        0.59       -0.33      1.13 o
   6   5   8       12.48       17.86      3.28 o
  -5   6   8        4.60        3.29      3.87 o
  -4   6   8        0.86        1.37      1.31 o
  -3   6   8        5.29        3.48      1.08 o
  -2   6   8       17.54       18.09      1.23 o
  -1   6   8       32.65       36.38      1.67 o
   0   6   8       44.97       57.35      1.99 o
   1   6   8        0.35        8.37      1.58 o
   2   6   8       48.76       49.89      1.79 o
   3   6   8       45.77       46.96      1.79 o
   4   6   8       52.14       50.74      3.54 o
   5   6   8       46.42       48.42      4.47 o
   6   6   8        7.63        6.77      2.87 o
  -5   7   8        0.34        0.77      1.58 o
  -4   7   8        0.23        0.39      1.31 o
  -3   7   8       22.37       20.51      1.93 o
  -2   7   8       22.62       18.11      1.48 o
  -1   7   8      133.49      134.07      3.10 o
   0   7   8       77.90       83.43      2.35 o
   1   7   8       16.20       17.07      1.20 o
   2   7   8       20.38       22.74      1.48 o
   3   7   8        5.18        4.65      1.19 o
   4   7   8        0.78        0.37      1.51 o
   5   7   8       19.51       22.75      2.32 o
   6   7   8        1.71       -0.41      2.46 o
  -4   8   8        0.10        0.95      1.48 o
  -3   8   8       15.56       14.70      2.34 o
  -2   8   8       31.24       28.85      2.31 o
  -1   8   8      107.07       96.95      2.73 o
   0   8   8        0.39        0.80      0.81 o
   1   8   8       26.89       30.37      1.81 o
   2   8   8        2.18        3.59      1.07 o
   3   8   8        9.14       12.59      1.41 o
   4   8   8       48.07       44.41      6.07 o
   5   8   8        0.44       -1.33      2.15 o
   6   8   8        9.35       10.26      3.28 o
  -4   9   8        0.97       -0.72      1.44 o
  -3   9   8       21.10       19.58      2.53 o
  -2   9   8       95.26       92.17      4.65 o
  -1   9   8       24.35       27.03      2.10 o
   0   9   8      164.79      163.37      4.04 o
   1   9   8        0.47        4.44      1.27 o
   2   9   8       62.12       55.30      3.29 o
   3   9   8        7.18        6.41      1.54 o
   4   9   8        0.07       -0.05      1.27 o
   5   9   8       56.18       59.51     14.47 o
  -3  10   8       19.67       19.05      2.72 o
  -2  10   8        5.99        8.07      2.92 o
  -1  10   8        1.57        3.56      1.77 o
   0  10   8      204.82      208.98      5.75 o
   1  10   8        0.41        1.01      1.60 o
   2  10   8       15.91       14.46      1.92 o
   3  10   8        4.56        3.70      1.65 o
   4  10   8       17.57       18.18      2.40 o
   5  10   8       39.68       40.85      5.44 o
  -3  11   8        5.06        1.78      2.81 o
  -2  11   8       13.91        9.75      3.10 o
  -1  11   8       11.84       11.48      2.36 o
   0  11   8       57.37       54.65      5.43 o
   1  11   8      173.10      160.13      7.16 o
   2  11   8       64.97       56.10      3.74 o
   3  11   8        0.20       -1.13      1.89 o
   4  11   8       15.99       11.73      4.62 o
   5  11   8        0.00       -0.58      1.65 o
  -2  12   8        4.32        6.57      2.35 o
  -1  12   8        3.69        6.84      2.41 o
   0  12   8        2.69        0.33      2.07 o
   1  12   8       40.60       38.19      3.54 o
   2  12   8        2.38        4.83      1.93 o
   3  12   8       23.45       19.96      4.52 o
   4  12   8        1.23       -1.42      2.10 o
  -1  13   8       11.35       13.20      2.76 o
   0  13   8        0.17        3.10      2.22 o
   1  13   8        2.00        0.21      1.90 o
   2  13   8        2.56        6.31      2.19 o
   3  13   8       19.09       12.40      3.04 o
   4  13   8        0.06       -1.44      2.18 o
   0  14   8        0.28        3.18      2.61 o
   1  14   8        0.27        2.50      2.86 o
   2  14   8       26.18       24.94      6.26 o
   3  14   8        3.11        4.21      2.76 o
  -2 -11   9        0.01        1.87      2.12 o
  -1 -11   9        9.94       11.40      3.33 o
  -3 -10   9        2.70        1.90      2.27 o
  -2 -10   9        4.68        4.93      1.90 o
  -1 -10   9        2.91        4.64      2.39 o
   0 -10   9       15.49        8.30      3.12 o
   1 -10   9        3.25        1.88      2.39 o
  -4  -9   9        1.89        0.76      2.05 o
  -3  -9   9        4.46        1.20      3.69 o
  -2  -9   9        5.09        1.64      1.68 o
  -1  -9   9        0.18       -0.99      1.59 o
   0  -9   9        1.36        3.40      2.37 o
   1  -9   9        5.95        6.02      2.83 o
   2  -9   9        0.89        0.82      2.54 o
  -5  -8   9        1.36        2.11      1.93 o
  -4  -8   9       17.87       27.60      3.34 o
  -3  -8   9        5.28        3.99      2.07 o
  -2  -8   9        4.90        4.47      1.75 o
  -1  -8   9       15.61       19.70      2.44 o
   0  -8   9        2.42        3.26      2.16 o
   1  -8   9        0.09       -0.75      2.10 o
   2  -8   9       11.15       11.92      3.12 o
   3  -8   9       30.32       29.39      4.50 o
  -5  -7   9       24.43       22.69      3.04 o
  -4  -7   9        0.35        4.06      4.72 o
  -3  -7   9       98.47       99.49      5.54 o
  -2  -7   9       20.17       19.04      3.06 o
  -1  -7   9       12.73        8.61      1.89 o
   0  -7   9        2.59        4.39      1.61 o
   1  -7   9       58.56       61.19      5.75 o
   2  -7   9        0.03       -1.54      1.57 o
   3  -7   9        9.76        6.16      2.04 o
  -5  -6   9        0.84        5.71      2.01 o
  -4  -6   9        8.77        6.04      1.97 o
  -3  -6   9       33.80       28.16      2.42 o
  -2  -6   9        5.36        3.33      1.44 o
  -1  -6   9       54.28       47.45      3.22 o
   0  -6   9        0.01       -0.21      1.36 o
   1  -6   9       15.59       14.82      2.20 o
   2  -6   9       76.42       83.67      4.50 o
   3  -6   9        1.19       -0.28      1.47 o
   4  -6   9        0.27       -1.01      1.74 o
  -5  -5   9       37.59       37.06      6.77 o
  -4  -5   9        7.72        8.30      2.36 o
  -3  -5   9        5.58        4.98      1.34 o
  -2  -5   9       38.86       38.87      2.78 o
  -1  -5   9       37.05       34.73      2.65 o
   0  -5   9        0.14       -0.33      0.90 o
   1  -5   9        3.45        5.52      1.60 o
   2  -5   9       60.79       64.64      6.73 o
   3  -5   9       21.43       22.13      2.28 o
   4  -5   9       33.46       41.59      4.24 o
  -6  -4   9        2.70        3.90      2.26 o
  -5  -4   9        5.22        3.54      1.77 o
  -4  -4   9       14.54       14.64      2.57 o
  -3  -4   9        1.85        0.66      1.08 o
  -2  -4   9       27.07       24.13      1.99 o
  -1  -4   9        0.60        1.31      0.81 o
   0  -4   9        0.49        0.72      0.85 o
   1  -4   9      135.94      133.89      4.04 o
   2  -4   9        4.48        3.14      1.25 o
   3  -4   9        3.57        3.72      1.43 o
   4  -4   9        0.03       -0.03      1.49 o
  -6  -3   9        9.85       16.42      3.28 o
  -5  -3   9       51.59       52.24      3.76 o
  -4  -3   9       16.74       17.87      1.99 o
  -3  -3   9       40.63       38.84      2.50 o
  -2  -3   9        1.57        1.23      0.91 o
  -1  -3   9        1.45        1.53      0.79 o
   0  -3   9        0.22        0.69      0.85 o
   1  -3   9       32.70       31.53      1.87 o
   2  -3   9        1.03        1.14      1.12 o
   3  -3   9        0.61        2.41      1.27 o
   4  -3   9        0.34       -0.29      1.38 o
   5  -3   9       12.18       21.69      3.21 o
  -6  -2   9        0.05       -0.82      1.64 o
  -5  -2   9        9.59        8.19      2.05 o
  -4  -2   9        0.55        1.88      1.24 o
  -3  -2   9      116.08      115.72      4.46 o
  -2  -2   9      185.54      183.30      4.27 o
  -1  -2   9       85.80      114.40      5.78 o
   0  -2   9        0.00       -0.82      0.55 o
   1  -2   9        0.40        0.27      0.73 o
   2  -2   9        6.57        5.45      1.11 o
   3  -2   9        0.01       -0.70      0.94 o
   4  -2   9        0.15       -0.22      1.79 o
   5  -2   9        0.04       -1.61      1.67 o
  -6  -1   9        3.08        3.34      1.67 o
  -5  -1   9       46.12       40.02      2.84 o
  -4  -1   9        3.22        1.32      1.42 o
  -3  -1   9        8.49        8.03      1.12 o
  -2  -1   9       57.70       61.83      2.01 o
  -1  -1   9       67.37       81.99      2.37 o
   0  -1   9       12.53       13.46      1.10 o
   1  -1   9      620.99      645.40      9.93 o
   2  -1   9       32.62       29.80      1.44 o
   3  -1   9      110.80      106.99      3.63 o
   4  -1   9        0.67        2.19      1.18 o
   5  -1   9       15.02       13.85      2.61 o
  -6   0   9        0.90        1.83      1.52 o
  -5   0   9        0.37       -0.33      1.14 o
  -4   0   9       18.11       15.82      1.56 o
  -3   0   9       74.71       76.88      2.19 o
  -2   0   9      134.86      139.00      2.77 o
  -1   0   9       11.85       12.09      1.10 o
   0   0   9        5.48        5.99      0.87 o
   1   0   9       72.90       72.69      2.24 o
   2   0   9      220.84      230.89      4.00 o
   3   0   9        0.31       -1.10      1.06 o
   4   0   9       33.34       35.01      2.84 o
   5   0   9       10.93        6.28      1.71 o
  -6   1   9       15.85       16.06      2.36 o
  -5   1   9        4.99        3.13      2.19 o
  -4   1   9       77.12       72.87      3.42 o
  -3   1   9        6.35        4.63      0.92 o
  -2   1   9       19.38       18.40      1.28 o
  -1   1   9       44.47       50.05      1.78 o
   0   1   9       18.30       18.97      1.68 o
   1   1   9        4.51        5.20      0.88 o
   2   1   9      108.01      109.10      2.89 o
   3   1   9       73.32       63.72      3.02 o
   4   1   9        0.26        2.05      1.41 o
   5   1   9        5.86        5.38      1.45 o
   6   1   9       10.46       18.13      2.11 o
  -5   2   9        1.74        3.42      1.39 o
  -4   2   9        4.07        4.75      1.38 o
  -3   2   9      460.36      458.99      7.00 o
  -2   2   9        0.83        2.64      0.68 o
  -1   2   9       15.39       17.46      1.10 o
   0   2   9       32.62       32.39      1.16 o
   1   2   9      277.53      273.08      4.55 o
   2   2   9      205.29      201.70      3.71 o
   3   2   9       46.34       40.70      1.89 o
   4   2   9        1.55       -0.20      1.21 o
   5   2   9       13.23       12.32      1.65 o
   6   2   9        5.26        5.92      2.36 o
  -5   3   9        0.36       -0.49      1.26 o
  -4   3   9        6.60        6.94      1.73 o
  -3   3   9       62.76       63.98      2.30 o
  -2   3   9       49.69       48.73      1.50 o
  -1   3   9        3.55        3.69      0.65 o
   0   3   9        5.79        5.09      0.78 o
   1   3   9      164.17      163.49      3.18 o
   2   3   9       19.96       17.66      1.35 o
   3   3   9       94.26       96.73      2.36 o
   4   3   9        8.56        8.37      1.45 o
   5   3   9       14.97       15.04      1.70 o
   6   3   9        1.25        4.52      2.46 o
  -5   4   9        7.83        9.68      1.99 o
  -4   4   9        7.43        7.16      1.55 o
  -3   4   9      346.04      352.09      5.67 o
  -2   4   9       78.71       81.52      2.01 o
  -1   4   9       70.84      104.46      4.19 o
   0   4   9       18.43       20.39      1.22 o
   1   4   9       36.09       36.21      1.55 o
   2   4   9      114.46      118.44      2.58 o
   3   4   9       83.54       79.18      2.91 o
   4   4   9      150.57      145.31      4.14 o
   5   4   9       10.38       10.89      1.59 o
   6   4   9        5.89        6.16      2.87 o
  -5   5   9      111.74      132.72      5.19 o
  -4   5   9        0.98        1.14      1.23 o
  -3   5   9       97.27      103.92      3.56 o
  -2   5   9        7.08        7.79      1.02 o
  -1   5   9      115.43      122.35      3.72 o
   0   5   9        0.17        0.75      0.70 o
   1   5   9      683.05      701.08     10.65 o
   2   5   9       16.63       16.29      1.13 o
   3   5   9        1.15        6.97      1.17 o
   4   5   9        7.77        7.62      1.29 o
   5   5   9        6.94        4.18      2.21 o
   6   5   9        6.57        7.18      3.08 o
  -5   6   9       26.62       26.56      2.83 o
  -4   6   9        7.30        9.06      1.79 o
  -3   6   9       12.35       11.40      1.22 o
  -2   6   9        0.01        1.11      0.96 o
  -1   6   9        0.00       -0.62      0.65 o
   0   6   9       24.30       25.64      1.19 o
   1   6   9        4.41       11.75      1.08 o
   2   6   9       25.36       28.48      1.47 o
   3   6   9      163.72      161.11      3.69 o
   4   6   9        0.29       -0.53      2.16 o
   5   6   9        0.83       -0.67      1.53 o
   6   6   9       16.09       15.81      3.49 o
  -4   7   9       19.31       20.72      2.41 o
  -3   7   9        7.28        7.01      1.51 o
  -2   7   9        0.33        0.17      0.92 o
  -1   7   9       10.57       11.28      1.21 o
   0   7   9       23.62       24.89      1.51 o
   1   7   9        0.11        0.09      0.79 o
   2   7   9       48.40       47.87      2.28 o
   3   7   9       26.82       25.94      1.70 o
   4   7   9       11.70       14.38      2.13 o
   5   7   9        4.76        4.63      1.80 o
   6   7   9        4.17        4.93      3.08 o
  -4   8   9       39.65       36.88      3.89 o
  -3   8   9       18.08       14.99      1.82 o
  -2   8   9        3.25        3.27      1.24 o
  -1   8   9        7.45        5.51      1.20 o
   0   8   9        7.59        8.65      1.28 o
   1   8   9       28.87       29.72      2.32 o
   2   8   9        1.27        2.30      1.20 o
   3   8   9       53.33       61.24      3.32 o
   4   8   9        0.93        0.81      1.53 o
   5   8   9       12.21        8.09      2.45 o
  -4   9   9       13.51       12.07      2.27 o
  -3   9   9        3.52        3.12      1.63 o
  -2   9   9        3.75        0.20      1.43 o
  -1   9   9        3.37        9.24      2.68 o
   0   9   9       81.53       86.29      3.65 o
   1   9   9       22.41       20.98      1.78 o
   2   9   9        7.37       10.05      1.63 o
   3   9   9       59.55       56.82      3.69 o
   4   9   9        4.91        5.34      2.18 o
   5   9   9        0.90       -0.83      2.02 o
  -3  10   9       22.17       26.55      3.74 o
  -2  10   9       16.81       24.52      3.84 o
  -1  10   9       27.21       26.75      3.91 o
   0  10   9      299.83      317.28      7.69 o
   1  10   9      357.81      354.79      6.85 o
   2  10   9       35.20       34.61      3.65 o
   3  10   9       27.18       29.49      2.92 o
   4  10   9        4.01        4.26      2.31 o
   5  10   9       44.07       47.99      6.77 o
  -3  11   9        6.77        8.72      3.18 o
  -2  11   9        0.94        2.15      2.37 o
  -1  11   9        2.69        0.37      2.36 o
   0  11   9        6.61        9.73      2.54 o
   1  11   9        0.04        1.28      1.45 o
   2  11   9        4.48        5.21      2.76 o
   3  11   9        8.86        8.72      2.30 o
   4  11   9       26.76       25.52      2.90 o
   5  11   9        1.07        1.43      4.11 o
  -2  12   9        0.02        1.03      2.32 o
  -1  12   9        0.19        2.00      2.04 o
   0  12   9        1.37        0.78      1.77 o
   1  12   9       15.00       13.17      2.43 o
   2  12   9        0.18       -1.34      1.43 o
   3  12   9       10.85       11.69      2.21 o
   4  12   9        6.35        4.38      2.68 o
  -1  13   9       12.44       11.64      2.74 o
   0  13   9        2.84        6.99      2.32 o
   1  13   9       22.69       23.43      3.30 o
   2  13   9        4.07        2.45      3.14 o
   3  13   9       17.46       14.97      3.33 o
   1  14   9        6.65        7.55      5.03 o
   2  14   9        8.82        9.13      7.39 o
  -3 -10  10        0.95        2.56      2.22 o
  -2 -10  10        0.42       -2.32      1.63 o
  -1 -10  10        2.21        2.03      2.67 o
   0 -10  10       16.53       16.52      3.77 o
  -3  -9  10       10.11        8.09      2.51 o
  -2  -9  10        1.85        4.14      1.77 o
  -1  -9  10       13.19       15.17      4.82 o
   0  -9  10        0.04       -0.11      2.57 o
   1  -9  10        1.72        3.61      3.08 o
  -4  -8  10       12.36       15.85      2.91 o
  -3  -8  10        4.92       10.62      4.31 o
  -2  -8  10       12.83       10.08      2.17 o
  -1  -8  10        1.38        2.89      1.79 o
   0  -8  10        4.36        1.85      2.46 o
   1  -8  10       12.31       13.23      3.41 o
   2  -8  10        2.43        1.67      2.45 o
  -5  -7  10        0.04        1.48      1.86 o
  -4  -7  10       15.09       13.04      2.61 o
  -3  -7  10        0.12        0.58      1.78 o
  -2  -7  10       12.79       14.25      3.07 o
  -1  -7  10       57.44       60.93      3.89 o
   0  -7  10        0.63       -0.15      1.96 o
   1  -7  10       91.26       97.21      6.89 o
   2  -7  10       44.95       43.82      5.01 o
   3  -7  10       24.44       26.95      4.12 o
  -5  -6  10        0.09        2.98      1.86 o
  -4  -6  10       19.44       18.67      3.80 o
  -3  -6  10        8.58       11.92      1.98 o
  -2  -6  10        1.99        2.76      1.51 o
  -1  -6  10       42.66       43.31      3.25 o
   0  -6  10        6.32        5.06      1.64 o
   1  -6  10       64.48       55.25      5.13 o
   2  -6  10       10.32       14.20      2.28 o
   3  -6  10        1.94        1.52      1.58 o
  -5  -5  10        1.57        5.04      1.93 o
  -4  -5  10        2.86        0.04      1.61 o
  -3  -5  10        3.06        3.52      1.40 o
  -2  -5  10       69.53       78.82      4.07 o
  -1  -5  10      188.89      191.40      9.70 o
   0  -5  10       32.34       29.10      2.61 o
   1  -5  10      294.15      309.64     10.04 o
   2  -5  10       52.04       52.78      3.27 o
   3  -5  10        5.66        1.61      1.66 o
   4  -5  10        1.30        0.66      2.05 o
  -5  -4  10        2.54        2.85      2.46 o
  -4  -4  10        0.04       -0.03      1.31 o
  -3  -4  10        0.06       -0.50      1.19 o
  -2  -4  10       18.36       18.68      2.06 o
  -1  -4  10        7.84        8.76      1.40 o
   0  -4  10       76.73       70.35      3.10 o
   1  -4  10      123.69      121.16      4.77 o
   2  -4  10       11.30       13.06      1.99 o
   3  -4  10       13.47       16.89      2.09 o
   4  -4  10        4.46        6.63      2.46 o
  -5  -3  10        4.93        4.43      2.05 o
  -4  -3  10        0.13       -0.90      1.33 o
  -3  -3  10        7.69        4.14      1.26 o
  -2  -3  10        6.37        5.35      1.21 o
  -1  -3  10       22.88       22.36      1.58 o
   0  -3  10        2.52        2.45      0.84 o
   1  -3  10        2.57        4.39      1.07 o
   2  -3  10       14.08       14.39      1.79 o
   3  -3  10       10.13        9.55      1.72 o
   4  -3  10        0.69        1.18      1.63 o
  -5  -2  10        2.75        1.52      1.71 o
  -4  -2  10        6.28        8.41      1.63 o
  -3  -2  10      133.47      132.57      4.01 o
  -2  -2  10        9.82        6.67      1.23 o
  -1  -2  10        7.22        9.32      1.18 o
   0  -2  10       18.25       21.16      1.29 o
   1  -2  10       20.25       21.56      1.36 o
   2  -2  10        5.93        3.26      1.12 o
   3  -2  10       11.57       10.85      1.49 o
   4  -2  10        1.15        2.03      2.81 o
   5  -2  10        0.72        1.62      2.01 o
  -5  -1  10       18.44       16.35      2.54 o
  -4  -1  10        0.30        1.01      1.43 o
  -3  -1  10        1.70        1.77      1.12 o
  -2  -1  10      684.49      689.28     11.75 o
  -1  -1  10      306.60      313.55      5.25 o
   0  -1  10       19.66       18.91      1.34 o
   1  -1  10       71.12       72.91      2.39 o
   2  -1  10        1.78        0.00      1.07 o
   3  -1  10        3.35        2.85      1.30 o
   4  -1  10        2.60        1.95      1.96 o
   5  -1  10        0.05        1.47      1.97 o
  -5   0  10       14.05       13.02      2.40 o
  -4   0  10       36.67       34.24      2.80 o
  -3   0  10       96.00       94.80      3.04 o
  -2   0  10       44.49       40.78      2.88 o
  -1   0  10       22.73       22.99      1.58 o
   0   0  10      274.83      287.54      5.29 o
   1   0  10       77.74       88.11      5.09 o
   2   0  10       21.35       22.09      1.51 o
   3   0  10        0.67       -1.56      1.04 o
   4   0  10        8.61        5.54      2.90 o
   5   0  10        9.97       10.59      1.90 o
  -5   1  10        6.98        6.80      1.64 o
  -4   1  10        1.02        0.76      1.42 o
  -3   1  10       73.85       76.79      2.52 o
  -2   1  10        8.12        5.38      1.00 o
  -1   1  10       68.59       64.09      2.11 o
   0   1  10        0.11        0.14      1.25 o
   1   1  10        4.78        7.60      1.01 o
   2   1  10      472.90      473.30      8.43 o
   3   1  10      160.83      146.43      4.41 o
   4   1  10        7.17        8.46      1.93 o
   5   1  10        6.78        5.06      1.90 o
  -5   2  10        2.79        1.04      1.36 o
  -4   2  10      172.33      168.68      5.48 o
  -3   2  10      369.63      376.06      6.56 o
  -2   2  10       43.18       43.05      1.77 o
  -1   2  10       78.71       81.98      2.28 o
   0   2  10       14.17       10.69      0.95 o
   1   2  10       70.53       66.69      2.13 o
   2   2  10        6.11        6.00      1.07 o
   3   2  10       29.18       27.97      2.16 o
   4   2  10       10.14        8.77      2.10 o
   5   2  10        0.01        1.85      1.35 o
  -5   3  10        1.48       -0.51      1.31 o
  -4   3  10       53.20       53.33      3.37 o
  -3   3  10        0.92        0.45      0.95 o
  -2   3  10      107.36      112.31      2.53 o
  -1   3  10       13.22       16.92      1.16 o
   0   3  10      123.38      121.91      2.86 o
   1   3  10       24.62       27.54      1.28 o
   2   3  10       19.24       17.82      1.49 o
   3   3  10        4.74        1.19      1.72 o
   4   3  10        3.38        0.34      1.12 o
   5   3  10       13.15       16.44      2.29 o
  -5   4  10       14.38       15.92      2.30 o
  -4   4  10        3.88        0.34      1.76 o
  -3   4  10        7.29        9.30      1.17 o
  -2   4  10        2.50        2.56      0.80 o
  -1   4  10       74.40       77.00      1.97 o
   0   4  10       25.67       26.43      1.37 o
   1   4  10      107.45      101.63      2.52 o
   2   4  10        0.08        0.28      0.71 o
   3   4  10      547.90      556.55      9.39 o
   4   4  10        0.14        0.88      1.80 o
   5   4  10       10.91        9.08      1.99 o
  -5   5  10        1.96        2.24      1.47 o
  -4   5  10        0.75       -1.60      1.08 o
  -3   5  10        0.09        0.59      0.89 o
  -2   5  10      108.89      105.72      2.69 o
  -1   5  10       48.52       49.40      1.75 o
   0   5  10       23.50       23.73      1.42 o
   1   5  10       51.24       57.06      2.20 o
   2   5  10       98.75       96.78      2.90 o
   3   5  10        9.00       17.55      1.87 o
   4   5  10       71.08       73.12      4.80 o
   5   5  10        0.08        1.17      1.68 o
  -4   6  10        0.13        0.21      1.20 o
  -3   6  10       20.31       19.27      2.30 o
  -2   6  10        0.75        1.21      0.88 o
  -1   6  10       12.90       13.05      1.04 o
   0   6  10       47.76       51.59      2.23 o
   1   6  10       48.81       49.35      2.06 o
   2   6  10       35.48       33.39      1.93 o
   3   6  10      111.71      108.84      3.74 o
   4   6  10       33.38       30.00      4.62 o
   5   6  10        1.39        0.50      1.70 o
  -4   7  10        8.78       10.85      2.12 o
  -3   7  10        0.06       -1.71      1.56 o
  -2   7  10        1.28        2.17      0.99 o
  -1   7  10        0.81        1.34      0.78 o
   0   7  10        1.95        2.99      0.75 o
   1   7  10       48.56       46.90      2.44 o
   2   7  10       28.96       30.09      1.97 o
   3   7  10       91.18       88.19      3.50 o
   4   7  10        8.49        7.89      1.93 o
   5   7  10        1.63        1.24      2.10 o
  -4   8  10        3.72        2.13      1.64 o
  -3   8  10        6.72        4.57      1.46 o
  -2   8  10        4.33        2.94      1.16 o
  -1   8  10        9.95       12.48      1.35 o
   0   8  10        0.37       -1.29      0.86 o
   1   8  10        2.99        1.71      1.25 o
   2   8  10       11.64        9.96      1.52 o
   3   8  10        3.44        3.65      1.40 o
   4   8  10        1.40        0.10      2.03 o
   5   8  10       11.77        8.93      2.61 o
  -3   9  10        3.86        6.04      1.99 o
  -2   9  10        9.11        5.07      2.13 o
  -1   9  10      318.40      329.56     16.04 o
   0   9  10       67.43       76.96      3.45 o
   1   9  10       42.54       43.36      2.57 o
   2   9  10      110.71      100.41      4.46 o
   3   9  10        0.58        3.00      1.72 o
   4   9  10        0.99       -1.01      1.96 o
   5   9  10       37.85       37.67      4.11 o
  -3  10  10       21.58       23.14      2.86 o
  -2  10  10        0.07       -0.19      2.22 o
  -1  10  10        7.03       11.43      3.04 o
   0  10  10      204.23      210.88      5.53 o
   1  10  10      219.58      240.24      6.29 o
   2  10  10       82.73       88.46      3.89 o
   3  10  10        0.70       -2.71      1.81 o
   4  10  10        2.33        1.64      3.28 o
   5  10  10        0.14       -1.13      2.32 o
  -2  11  10        0.01        1.85      2.77 o
  -1  11  10       16.95       20.02      3.68 o
   0  11  10       13.52       11.45      3.12 o
   1  11  10        1.55        0.11      1.48 o
   2  11  10       35.02       33.29      2.45 o
   3  11  10        0.47        1.76      2.22 o
   4  11  10       10.34       13.54      2.97 o
  -2  12  10        0.36        3.08      2.83 o
  -1  12  10       33.99       38.91      4.78 o
   0  12  10        0.72        2.96      2.09 o
   1  12  10       52.81       51.16      3.59 o
   2  12  10       28.77       24.26      2.67 o
   3  12  10        2.65        3.81      2.63 o
   4  12  10       10.20       10.99      3.28 o
  -1  13  10        8.84       10.58      3.41 o
   0  13  10        0.93        0.81      3.58 o
   1  13  10        0.45        2.93      2.11 o
   2  13  10        3.78        4.11      1.94 o
   3  13  10        2.13        2.20      2.17 o
  -3  -9  11        2.67        4.57      6.16 o
  -2  -9  11        0.44       -0.90      1.69 o
  -1  -9  11        0.00       -1.74      2.18 o
   0  -9  11        0.56       -0.72      2.03 o
  -4  -8  11        0.09       -2.90      2.36 o
  -3  -8  11        0.80       -1.34      2.36 o
  -2  -8  11        0.00        0.60      1.72 o
  -1  -8  11        2.74        5.44      2.68 o
   0  -8  11        1.59        3.77      2.57 o
   1  -8  11        8.34       12.61      3.39 o
  -4  -7  11        0.13        2.53      1.93 o
  -3  -7  11        1.68        2.58      1.95 o
  -2  -7  11       53.36       53.69      3.85 o
  -1  -7  11      148.28      146.05      7.52 o
   0  -7  11        0.49        3.89      2.39 o
   1  -7  11       47.16       42.18      4.86 o
   2  -7  11        5.25        9.90      2.86 o
  -4  -6  11        2.24       -1.48      1.82 o
  -3  -6  11       10.02        9.29      2.31 o
  -2  -6  11        2.10        3.95      1.59 o
  -1  -6  11        3.35        7.07      2.10 o
   0  -6  11       23.46       28.18      3.77 o
   1  -6  11       70.79       75.78      6.47 o
   2  -6  11       90.19       91.00      6.82 o
   3  -6  11       22.11       26.16      4.13 o
  -5  -5  11        0.01       -0.96      2.57 o
  -4  -5  11       13.40       12.90      2.21 o
  -3  -5  11        1.13        2.23      2.38 o
  -2  -5  11        1.64        3.36      1.72 o
  -1  -5  11      188.12      191.71      6.34 o
   0  -5  11        0.58       -1.20      1.36 o
   1  -5  11       15.79       14.64      3.04 o
   2  -5  11      180.42      192.96     12.77 o
   3  -5  11        0.05       -0.51      1.53 o
  -5  -4  11        6.97       11.15      5.34 o
  -4  -4  11        0.01        0.98      1.54 o
  -3  -4  11       14.91       13.09      1.74 o
  -2  -4  11        1.27       -0.43      1.24 o
  -1  -4  11       11.90       10.36      1.58 o
   0  -4  11        1.49        1.94      1.28 o
   1  -4  11        1.10        8.54      2.70 o
   2  -4  11        6.65        8.11      1.69 o
   3  -4  11        5.97        4.03      1.75 o
   4  -4  11        3.31        2.34      2.22 o
  -5  -3  11        0.25        2.58      5.13 o
  -4  -3  11       33.30       34.49      3.69 o
  -3  -3  11        0.90        1.49      1.25 o
  -2  -3  11        1.53        0.22      1.15 o
  -1  -3  11        5.65        9.04      1.31 o
   0  -3  11        8.71        6.54      1.11 o
   1  -3  11       40.61       43.30      2.69 o
   2  -3  11        6.34        8.42      1.67 o
   3  -3  11       13.78       14.22      2.00 o
   4  -3  11        0.15       -2.43      1.78 o
  -5  -2  11        0.43        0.09      2.05 o
  -4  -2  11        2.39        2.12      1.77 o
  -3  -2  11      227.82      205.10      5.40 o
  -2  -2  11       25.59       23.78      1.90 o
  -1  -2  11        0.70        1.80      1.01 o
   0  -2  11       13.72       16.58      1.27 o
   1  -2  11        0.52        0.33      0.82 o
   2  -2  11        0.48        1.83      1.04 o
   3  -2  11        9.03        7.94      1.46 o
   4  -2  11       12.41       11.78      2.98 o
  -5  -1  11        1.09        1.57      2.67 o
  -4  -1  11        0.99        1.31      1.61 o
  -3  -1  11        3.48        3.50      1.28 o
  -2  -1  11      289.30      276.85      6.04 o
  -1  -1  11       20.40       20.07      1.37 o
   0  -1  11       10.24       10.91      1.19 o
   1  -1  11       49.75       47.74      2.08 o
   2  -1  11        4.26        4.52      1.09 o
   3  -1  11       19.67       19.80      2.14 o
   4  -1  11        7.72       11.01      1.81 o
   5  -1  11        0.02        1.81      2.46 o
  -5   0  11        0.79        0.82      1.79 o
  -4   0  11        4.10        5.34      1.90 o
  -3   0  11      128.30      118.34      5.04 o
  -2   0  11      105.30       97.19      3.27 o
  -1   0  11       36.06       36.98      1.90 o
   0   0  11        0.22       -0.14      0.80 o
   1   0  11        1.19        2.55      0.90 o
   2   0  11       19.68       20.91      1.60 o
   3   0  11       80.17       74.09      3.47 o
   4   0  11        7.75        8.84      2.04 o
   5   0  11       14.45       13.19      2.16 o
  -5   1  11       31.89       37.07      5.69 o
  -4   1  11        1.35        1.76      1.39 o
  -3   1  11        5.17        7.19      1.51 o
  -2   1  11      259.35      254.22      5.14 o
  -1   1  11       62.36       62.27      2.41 o
   0   1  11        0.00       -0.26      0.82 o
   1   1  11      164.66      162.28      3.68 o
   2   1  11      231.62      231.53      5.89 o
   3   1  11       72.27       65.94      3.40 o
   4   1  11        5.92        6.31      1.93 o
   5   1  11        8.24        7.78      2.42 o
  -5   2  11        4.23        5.37      1.73 o
  -4   2  11       34.94       30.41      2.64 o
  -3   2  11      141.99      139.09      3.76 o
  -2   2  11        1.17        0.18      1.15 o
  -1   2  11       75.39       80.36      2.46 o
   0   2  11        0.11       -0.78      0.71 o
   1   2  11       29.39       27.71      1.62 o
   2   2  11       33.25       31.54      2.45 o
   3   2  11       10.83        7.88      1.67 o
   4   2  11       14.59       15.19      2.16 o
   5   2  11        0.32        1.60      1.63 o
  -5   3  11        0.00       -2.01      1.34 o
  -4   3  11       54.26       49.50      4.02 o
  -3   3  11       17.99       22.31      1.78 o
  -2   3  11        9.52        6.95      1.00 o
  -1   3  11       57.42       62.78      2.12 o
   0   3  11        3.28        2.82      0.80 o
   1   3  11       78.54       81.83      2.28 o
   2   3  11      110.41      117.05      4.07 o
   3   3  11       69.75       70.56      4.38 o
   4   3  11        9.81        6.45      1.89 o
   5   3  11        4.58        9.27      2.56 o
  -5   4  11        0.11        1.54      2.06 o
  -4   4  11        4.53        4.88      1.53 o
  -3   4  11      160.12      153.18      4.61 o
  -2   4  11        3.83        2.98      0.86 o
  -1   4  11       59.85       61.16      2.10 o
   0   4  11        8.27        8.59      1.00 o
   1   4  11       33.47       35.64      2.21 o
   2   4  11        9.58        8.15      1.64 o
   3   4  11      416.48      422.86      9.06 o
   4   4  11        6.60        9.49      2.13 o
   5   4  11        2.45        6.85      2.67 o
  -4   5  11        0.70        0.38      1.36 o
  -3   5  11        0.26       -0.33      0.95 o
  -2   5  11       28.32       29.00      1.61 o
  -1   5  11       17.11       20.31      1.22 o
   0   5  11      103.08      111.88      3.11 o
   1   5  11        0.32        3.55      1.16 o
   2   5  11        1.21        0.37      0.95 o
   3   5  11        0.79        3.27      1.51 o
   4   5  11      109.85      108.24      4.90 o
   5   5  11       30.86       40.86      3.94 o
  -4   6  11        2.76        5.80      1.67 o
  -3   6  11        9.18        9.86      1.66 o
  -2   6  11       22.17       20.29      1.57 o
  -1   6  11       22.67       20.47      1.28 o
   0   6  11        0.11       -0.81      0.95 o
   1   6  11        0.97        3.24      1.17 o
   2   6  11        4.61        4.97      1.23 o
   3   6  11      125.96      126.92      4.30 o
   4   6  11       47.11       42.91      3.92 o
   5   6  11        9.56        6.81      4.82 o
  -4   7  11        0.80        0.37      1.55 o
  -3   7  11        0.10       -0.13      1.18 o
  -2   7  11       66.45       66.31      2.86 o
  -1   7  11        1.58        0.38      1.19 o
   0   7  11       15.38       14.67      1.73 o
   1   7  11        0.58        0.11      1.12 o
   2   7  11       11.71       11.85      1.57 o
   3   7  11        0.87        1.94      1.44 o
   4   7  11        3.13        4.58      2.39 o
   5   7  11        0.16       -1.05      2.16 o
  -4   8  11        3.25        3.93      1.74 o
  -3   8  11        0.15       -0.38      1.20 o
  -2   8  11        4.18        2.73      1.15 o
  -1   8  11       90.65       85.40      2.91 o
   0   8  11       34.54       39.72      2.74 o
   1   8  11       31.73       31.20      2.26 o
   2   8  11       43.93       40.71      2.40 o
   3   8  11       21.03       22.58      2.65 o
   4   8  11        3.60        5.04      3.39 o
   5   8  11        1.59        2.21      2.39 o
  -3   9  11       10.23       12.42      1.98 o
  -2   9  11       58.47       58.37      4.77 o
  -1   9  11       54.03       57.09      4.29 o
   0   9  11       62.36       69.44      3.38 o
   1   9  11        0.83        1.17      1.39 o
   2   9  11       12.87       14.06      2.02 o
   3   9  11        9.18       10.98      2.76 o
   4   9  11        1.77        1.20      2.25 o
   5   9  11        1.57        3.88      2.67 o
  -3  10  11        2.99        2.01      3.04 o
  -2  10  11        6.73        4.61      3.80 o
  -1  10  11       78.56       77.00      5.12 o
   0  10  11       38.19       40.92      6.77 o
   1  10  11        0.13        4.22      2.22 o
   2  10  11       19.89       17.75      2.61 o
   3  10  11       55.19       50.76      4.82 o
   4  10  11        0.61        0.72      2.32 o
  -2  11  11        0.04        3.18      2.60 o
  -1  11  11       19.01       13.86      3.54 o
   0  11  11       36.81       44.31      9.75 o
   1  11  11        2.51        2.79      1.97 o
   2  11  11        1.72        1.90      1.90 o
   3  11  11       16.14       12.02      3.90 o
   4  11  11        0.66        1.42      2.39 o
  -1  12  11        0.01        3.28      2.76 o
   0  12  11        5.46        5.12      2.89 o
   1  12  11        4.59        7.49      2.47 o
   2  12  11        9.29       13.86      2.64 o
   3  12  11        8.42        4.78      2.97 o
   0  13  11        1.80        1.73      4.00 o
   1  13  11       16.68       23.72      4.13 o
   2  13  11        0.52        1.38      4.93 o
  -1  -9  12        0.20       -2.26      2.39 o
  -3  -8  12       16.02       18.18      4.93 o
  -2  -8  12        6.61        7.57      2.11 o
  -1  -8  12        7.95        4.21      2.75 o
   0  -8  12        1.55        4.70      2.68 o
   1  -8  12        0.12        2.79      2.60 o
  -3  -7  12       10.15       11.13      2.73 o
  -2  -7  12      119.97      125.88      5.49 o
  -1  -7  12       45.12       54.91      5.35 o
   0  -7  12       25.97       34.23      4.57 o
   1  -7  12        0.47        0.98      2.51 o
   2  -7  12        3.00        4.40      2.68 o
  -4  -6  12        0.39        0.59      2.01 o
  -3  -6  12        3.61        4.23      2.05 o
  -2  -6  12      252.11      249.80      7.92 o
  -1  -6  12       19.07       21.35      2.90 o
   0  -6  12        0.03        1.03      2.18 o
   1  -6  12        0.00        2.01      2.56 o
   2  -6  12        0.51        2.30      2.54 o
  -4  -5  12        0.25        0.34      2.87 o
  -3  -5  12        8.07        9.13      2.13 o
  -2  -5  12        2.62        4.99      1.63 o
  -1  -5  12        0.43        1.76      1.59 o
   0  -5  12       15.96       16.23      3.26 o
   1  -5  12        8.64       11.57      2.97 o
   2  -5  12       76.05       70.09      6.02 o
   3  -5  12       15.20       14.65      2.56 o
  -5  -4  12        2.13        3.53      2.20 o
  -4  -4  12       48.45       38.85      4.02 o
  -3  -4  12       19.27       20.37      2.73 o
  -2  -4  12        1.03       -1.73      1.15 o
  -1  -4  12        4.10        3.11      2.67 o
   0  -4  12        2.74        4.81      1.75 o
   1  -4  12        8.18       12.39      2.20 o
   2  -4  12       19.23       21.18      2.69 o
   3  -4  12        0.56        1.35      1.59 o
  -5  -3  12        1.40        1.66      2.26 o
  -4  -3  12       41.19       43.30      4.18 o
  -3  -3  12       78.79       87.04      3.81 o
  -2  -3  12        0.01       -1.26      1.08 o
  -1  -3  12        1.27        0.09      1.06 o
   0  -3  12       19.44       21.12      1.93 o
   1  -3  12        0.51        1.43      1.44 o
   2  -3  12        5.00        5.43      1.85 o
   3  -3  12        1.38        1.70      1.56 o
   4  -3  12        0.00        4.68      2.35 o
  -5  -2  12        0.37       -1.16      1.61 o
  -4  -2  12        6.24        4.80      2.20 o
  -3  -2  12       33.50       30.65      2.45 o
  -2  -2  12       11.08       10.01      1.71 o
  -1  -2  12        0.31        0.43      1.09 o
   0  -2  12       54.82       60.23      2.72 o
   1  -2  12       17.72       16.39      1.51 o
   2  -2  12        1.86        0.67      1.24 o
   3  -2  12       21.17       22.01      2.22 o
   4  -2  12        1.10       -1.09      1.87 o
  -5  -1  12        2.28        0.96      1.95 o
  -4  -1  12        0.67        0.27      1.74 o
  -3  -1  12        6.78        4.39      1.42 o
  -2  -1  12      161.81      155.12      4.82 o
  -1  -1  12        9.15        7.14      1.56 o
   0  -1  12       89.98       96.84      3.00 o
   1  -1  12        3.59        4.37      1.26 o
   2  -1  12        7.01        8.13      1.68 o
   3  -1  12       18.51       19.79      1.93 o
   4  -1  12       73.58       69.49      5.59 o
  -5   0  12        1.12        0.04      3.90 o
  -4   0  12        7.46        7.05      2.24 o
  -3   0  12        0.34        1.98      1.22 o
  -2   0  12      207.09      198.24      5.62 o
  -1   0  12       69.70       67.16      3.59 o
   0   0  12      289.60      302.72      6.32 o
   1   0  12       14.79       13.06      1.59 o
   2   0  12        0.41        0.07      1.30 o
   3   0  12       35.11       37.82      2.82 o
   4   0  12       95.63       94.87      5.91 o
  -5   1  12        1.95        4.52      1.69 o
  -4   1  12        0.04       -0.37      2.77 o
  -3   1  12       33.27       32.01      3.59 o
  -2   1  12        4.83        5.12      1.33 o
  -1   1  12       32.14       30.65      2.37 o
   0   1  12       95.59       99.01      3.07 o
   1   1  12       42.67       45.98      2.42 o
   2   1  12       48.27       46.89      3.04 o
   3   1  12       36.58       32.26      2.56 o
   4   1  12       41.22       33.94      3.79 o
   5   1  12        0.53        5.71      2.35 o
  -5   2  12        3.78        5.72      2.17 o
  -4   2  12        2.89        1.16      1.34 o
  -3   2  12        0.33        2.85      1.28 o
  -2   2  12       64.07       64.99      2.95 o
  -1   2  12       32.65       33.34      1.89 o
   0   2  12        2.50        3.19      1.09 o
   1   2  12       23.91       24.02      1.90 o
   2   2  12      294.26      282.32      7.07 o
   3   2  12       13.55       14.21      1.88 o
   4   2  12        2.70        1.51      2.45 o
   5   2  12        2.81        2.74      2.57 o
  -5   3  12        0.17       -0.60      1.41 o
  -4   3  12        1.27        1.62      1.33 o
  -3   3  12        8.89        6.15      1.54 o
  -2   3  12       10.66        9.40      1.51 o
  -1   3  12      144.28      154.05      3.90 o
   0   3  12        8.80        6.25      1.12 o
   1   3  12       54.36       56.41      2.67 o
   2   3  12        5.61        2.50      1.43 o
   3   3  12       10.63        9.49      1.76 o
   4   3  12       19.68       18.63      2.70 o
   5   3  12        0.04       -2.14      1.97 o
  -4   4  12        3.14        4.05      1.50 o
  -3   4  12        0.72        0.67      1.05 o
  -2   4  12      114.61      119.52      2.98 o
  -1   4  12       41.02       43.61      2.22 o
   0   4  12      373.14      393.45      6.52 o
   1   4  12      168.76      177.24      4.46 o
   2   4  12       50.21       48.94      3.03 o
   3   4  12        0.37        1.25      1.38 o
   4   4  12        0.05       -0.52      2.25 o
   5   4  12       15.54       15.51      3.69 o
  -4   5  12        8.93        8.27      3.32 o
  -3   5  12       17.39       17.27      1.89 o
  -2   5  12        1.91        0.27      1.00 o
  -1   5  12        1.05       -0.09      1.03 o
   0   5  12      342.88      368.71      6.78 o
   1   5  12       23.66       24.28      1.86 o
   2   5  12        0.80        0.23      1.30 o
   3   5  12       26.32       22.28      2.18 o
   4   5  12       41.86       39.14      3.97 o
   5   5  12       15.93       21.52      3.40 o
  -4   6  12        1.98        2.89      2.38 o
  -3   6  12        0.28        0.44      1.15 o
  -2   6  12        2.34        2.17      1.07 o
  -1   6  12       10.00        9.50      1.24 o
   0   6  12       27.70       28.46      2.18 o
   1   6  12        0.07        1.23      1.16 o
   2   6  12        4.59        7.10      1.71 o
   3   6  12       16.82       15.52      2.04 o
   4   6  12        5.31        8.60      2.60 o
   5   6  12        5.04        8.44      2.81 o
  -4   7  12        0.82       -0.05      1.45 o
  -3   7  12       15.50       13.46      1.87 o
  -2   7  12       19.77       22.28      1.85 o
  -1   7  12        3.58       -0.03      1.16 o
   0   7  12        0.00       -1.66      1.11 o
   1   7  12        0.38       -0.53      1.17 o
   2   7  12        1.27        2.83      1.51 o
   3   7  12        0.04       -1.56      2.15 o
   4   7  12        2.17        0.79      2.25 o
   5   7  12        0.76        4.82      2.54 o
  -3   8  12        7.01        6.15      1.68 o
  -2   8  12       52.61       58.18      3.82 o
  -1   8  12       15.61       15.25      2.60 o
   0   8  12       27.43       24.06      2.20 o
   1   8  12        4.14        2.39      1.39 o
   2   8  12        0.37       -0.41      1.63 o
   3   8  12       12.75       10.98      2.76 o
   4   8  12       11.22       12.58      3.04 o
   5   8  12       14.00       14.22      3.33 o
  -3   9  12        0.12        2.23      2.83 o
  -2   9  12        0.27       -2.59      1.73 o
  -1   9  12      175.56      169.14      8.47 o
   0   9  12        0.99        0.90      1.60 o
   1   9  12        6.54        2.80      1.67 o
   2   9  12        0.53       -2.37      1.58 o
   3   9  12        6.39        4.71      2.45 o
   4   9  12        1.25       -0.30      3.08 o
  -2  10  12       24.68       25.82      6.26 o
  -1  10  12        0.46        2.38      2.39 o
   0  10  12       48.44       47.59      5.14 o
   1  10  12        4.21       11.23      2.77 o
   2  10  12       24.69       26.72      3.00 o
   3  10  12        0.85        0.94      2.51 o
   4  10  12        3.75        1.39      2.45 o
  -2  11  12        0.38        0.10      2.75 o
  -1  11  12       30.20       34.29      4.68 o
   0  11  12       38.45       32.64      6.67 o
   1  11  12        3.91        7.43      2.38 o
   2  11  12       10.21        7.23      2.40 o
   3  11  12        7.50        6.11      2.83 o
   4  11  12        3.71        2.91      2.68 o
  -1  12  12        5.47        5.57      2.97 o
   0  12  12        3.70        3.79      2.81 o
   1  12  12       17.21       20.51      3.91 o
   2  12  12       45.38       35.93      3.70 o
   3  12  12        0.86        2.85      2.83 o
   1  13  12        3.60        4.89      6.36 o
  -1  -8  13        1.50        2.06      3.59 o
  -3  -7  13        7.83        8.40      3.18 o
  -2  -7  13        1.96        2.38      1.96 o
  -1  -7  13        1.55        1.30      5.54 o
   0  -7  13        5.53        6.80      2.97 o
   1  -7  13        0.14        1.35      3.59 o
  -3  -6  13        0.01        6.02      6.06 o
  -2  -6  13        4.21        9.44      2.28 o
  -1  -6  13        0.09       -2.25      2.07 o
   0  -6  13       26.80       30.22      4.43 o
   1  -6  13       62.70       70.58      6.38 o
   2  -6  13        0.42       -1.11      2.98 o
  -4  -5  13        0.41       -1.08      2.01 o
  -3  -5  13        4.64        1.17      2.16 o
  -2  -5  13        2.09        2.72      1.62 o
  -1  -5  13        5.53        5.43      1.90 o
   0  -5  13        0.04        1.95      2.32 o
   1  -5  13        0.01        0.69      2.42 o
   2  -5  13       10.79       11.55      3.26 o
  -4  -4  13        4.14        4.12      2.24 o
  -3  -4  13       29.80       28.91      3.06 o
  -2  -4  13        0.10       -1.94      1.47 o
  -1  -4  13        7.28        8.90      2.00 o
   0  -4  13        3.44        0.96      2.67 o
   1  -4  13        0.68       -2.71      1.81 o
   2  -4  13       23.12       29.12      4.20 o
   3  -4  13        0.28        1.27      1.81 o
  -4  -3  13       50.98       41.58      4.18 o
  -3  -3  13       13.78       11.67      2.55 o
  -2  -3  13        2.86        2.33      1.38 o
  -1  -3  13        3.15        3.56      1.50 o
   0  -3  13        3.59        2.54      1.56 o
   1  -3  13       10.71       11.21      2.89 o
   2  -3  13        0.20       -0.09      1.52 o
   3  -3  13        0.64        2.82      1.84 o
  -4  -2  13       18.18       17.86      6.16 o
  -3  -2  13        1.14        2.03      1.42 o
  -2  -2  13        0.04        0.16      1.23 o
  -1  -2  13        1.11        1.29      1.17 o
   0  -2  13       23.70       22.92      2.32 o
   1  -2  13       22.66       21.85      2.02 o
   2  -2  13        0.31        0.23      1.33 o
   3  -2  13        2.69        0.77      1.68 o
   4  -2  13        0.58        1.79      4.62 o
  -4  -1  13       25.79       24.07      6.98 o
  -3  -1  13        8.05        9.56      1.80 o
  -2  -1  13        3.90        3.61      1.47 o
  -1  -1  13       90.56       96.25      3.65 o
   0  -1  13        1.62        2.87      1.18 o
   1  -1  13       30.51       32.09      2.23 o
   2  -1  13        5.24        2.19      1.72 o
   3  -1  13        0.42       -0.25      1.33 o
   4  -1  13        6.95        6.63      2.11 o
  -4   0  13        1.14        1.69      1.93 o
  -3   0  13       26.00       28.53      2.64 o
  -2   0  13       68.68       61.92      3.43 o
  -1   0  13       11.72        9.98      1.56 o
   0   0  13       25.12       27.66      2.03 o
   1   0  13      113.43      117.02      5.89 o
   2   0  13        0.01       -0.28      1.35 o
   3   0  13       14.08       11.97      2.21 o
   4   0  13        2.04       -1.14      2.07 o
  -4   1  13        1.58       -0.71      2.77 o
  -3   1  13        0.02       -0.60      1.30 o
  -2   1  13       51.93       49.38      4.95 o
  -1   1  13        3.34        1.26      1.19 o
   0   1  13       11.84       12.29      1.40 o
   1   1  13        3.26        2.18      1.38 o
   2   1  13        1.43       -1.33      1.39 o
   3   1  13        0.70        1.93      2.01 o
   4   1  13       14.13       13.59      2.96 o
  -4   2  13       18.41       20.54      3.19 o
  -3   2  13       52.98       54.06      3.21 o
  -2   2  13      103.34      114.36      3.89 o
  -1   2  13       69.12       66.00      2.69 o
   0   2  13        8.36        8.27      1.31 o
   1   2  13        4.54        3.98      2.21 o
   2   2  13       75.95       65.76      3.70 o
   3   2  13        0.02        0.59      1.55 o
   4   2  13        0.30        1.27      2.16 o
  -4   3  13        6.69        8.21      3.05 o
  -3   3  13       45.98       50.16      3.15 o
  -2   3  13        0.01        2.34      1.35 o
  -1   3  13        1.30        2.46      1.25 o
   0   3  13        1.96        2.70      0.98 o
   1   3  13       16.56       19.00      1.90 o
   2   3  13      336.22      331.92      8.17 o
   3   3  13       54.80       49.71      3.60 o
   4   3  13        2.49        4.03      2.37 o
  -4   4  13        0.83        0.07      1.39 o
  -3   4  13       43.67       37.81      2.58 o
  -2   4  13      156.26      158.93      6.22 o
  -1   4  13       10.85        9.94      1.41 o
   0   4  13       74.94       82.41      3.36 o
   1   4  13        0.09        3.85      1.19 o
   2   4  13        2.19        6.83      2.77 o
   3   4  13        7.48       10.66      2.17 o
   4   4  13        3.60       -0.48      2.10 o
   5   4  13       13.19       12.36      3.59 o
  -4   5  13       32.78       36.97      3.17 o
  -3   5  13        0.11        0.81      1.21 o
  -2   5  13        1.63        0.85      1.04 o
  -1   5  13        1.06        1.17      1.14 o
   0   5  13        8.82        9.28      1.56 o
   1   5  13       16.66       16.30      2.11 o
   2   5  13      205.87      192.99      5.79 o
   3   5  13        3.29        5.95      2.18 o
   4   5  13        4.14        5.53      2.66 o
   5   5  13        3.45        6.06      2.66 o
  -4   6  13        8.94        9.74      2.10 o
  -3   6  13        1.96        0.01      1.19 o
  -2   6  13       15.00       14.07      2.00 o
  -1   6  13        4.64        2.55      1.33 o
   0   6  13       61.01       59.96      2.99 o
   1   6  13        0.06       -1.29      1.33 o
   2   6  13        0.13        3.93      1.63 o
   3   6  13        0.13        0.35      2.74 o
   4   6  13        0.13       -1.13      2.18 o
  -3   7  13        3.46        4.71      2.04 o
  -2   7  13        2.12        0.22      1.72 o
  -1   7  13        0.00       -0.04      1.58 o
   0   7  13        5.88        5.62      1.56 o
   1   7  13        0.00       -1.68      1.22 o
   2   7  13        0.19        0.08      1.73 o
   3   7  13       37.76       33.81      3.99 o
   4   7  13        7.94        7.81      2.68 o
  -3   8  13       13.10       11.37      2.36 o
  -2   8  13        1.28        4.16      2.04 o
  -1   8  13        0.26       -0.59      1.89 o
   0   8  13        0.17       -2.55      1.70 o
   1   8  13        0.01       -2.14      2.07 o
   2   8  13        1.03       -0.41      1.74 o
   3   8  13        0.54        2.43      2.39 o
   4   8  13        0.01        4.65      2.60 o
  -2   9  13        0.00        1.91      2.38 o
  -1   9  13        0.05        4.69      2.54 o
   0   9  13        0.28       -3.02      2.02 o
   1   9  13       11.76        6.95      2.49 o
   2   9  13        8.46        7.36      2.29 o
   3   9  13        0.00        1.16      3.08 o
   4   9  13       16.05       19.11      3.59 o
  -2  10  13        9.68        8.60      3.28 o
  -1  10  13        5.36        5.35      2.83 o
   0  10  13       89.92       90.77      7.11 o
   1  10  13      130.61      128.77      5.80 o
   2  10  13       61.50       64.43      4.48 o
   3  10  13       10.71        4.93      2.76 o
   4  10  13        3.71        4.41      2.90 o
  -1  11  13        0.38       -0.49      2.39 o
   0  11  13       13.26       18.69      3.94 o
   1  11  13       12.53       16.19      3.55 o
   2  11  13       17.72       13.64      2.80 o
   3  11  13       36.48       34.06      4.47 o
   0  12  13        1.19        1.88      2.83 o
   1  12  13        1.28        0.50      2.68 o
   2  12  13       21.75       14.78      3.77 o
  -1  -7  14        4.82        5.89      2.95 o
  -2  -6  14        0.05       -0.81      2.52 o
  -1  -6  14        9.56       11.08      3.10 o
   0  -6  14        1.41        4.62      2.76 o
   1  -6  14       53.37       60.29      6.09 o
  -3  -5  14        1.29        0.34      2.16 o
  -2  -5  14       10.83        7.71      2.18 o
  -1  -5  14       53.44       52.36      5.43 o
   0  -5  14      123.86      129.95      7.47 o
   1  -5  14        0.18        0.62      2.37 o
   2  -5  14        0.98        1.23      3.28 o
  -3  -4  14        0.74        0.18      2.07 o
  -2  -4  14        1.66        0.58      2.28 o
  -1  -4  14        4.40        9.23      2.83 o
   0  -4  14        1.19        3.17      2.37 o
   1  -4  14       53.84       59.27      5.72 o
   2  -4  14        0.37        2.01      2.54 o
  -4  -3  14       13.19       10.88      3.39 o
  -3  -3  14        1.49        0.80      2.16 o
  -2  -3  14        4.52        4.65      1.87 o
  -1  -3  14        0.45       -1.23      1.56 o
   0  -3  14        0.34        2.49      2.16 o
   1  -3  14        6.58        6.44      2.68 o
   2  -3  14        1.11        1.85      2.18 o
   3  -3  14        0.47       -0.78      1.78 o
  -4  -2  14        0.42        0.41      2.05 o
  -3  -2  14       16.91       15.21      3.64 o
  -2  -2  14        2.84        1.95      1.46 o
  -1  -2  14       10.36       12.24      3.26 o
   0  -2  14        0.75       -1.34      1.58 o
   1  -2  14        0.38        1.83      2.37 o
   2  -2  14        1.41        0.66      1.70 o
   3  -2  14        1.80        2.34      1.96 o
  -4  -1  14       21.26       21.35      3.49 o
  -3  -1  14       43.68       41.22      3.02 o
  -2  -1  14        9.38        8.48      2.37 o
  -1  -1  14       16.78       19.81      2.28 o
   0  -1  14       79.58       75.09      4.56 o
   1  -1  14        0.44        2.01      2.46 o
   2  -1  14        3.60        1.18      1.57 o
   3  -1  14       21.08       24.65      2.49 o
  -4   0  14       10.19        5.07      2.42 o
  -3   0  14       26.41       18.80      2.22 o
  -2   0  14       28.34       22.10      2.39 o
  -1   0  14       13.92       11.48      1.92 o
   0   0  14        4.38        0.01      2.02 o
   1   0  14        6.28        8.67      2.07 o
   2   0  14        0.08        0.67      1.63 o
   3   0  14        5.63        7.39      2.16 o
   4   0  14        0.04       -0.14      1.80 o
  -4   1  14        1.54       -0.35      1.93 o
  -3   1  14        8.14        5.51      1.89 o
  -2   1  14        0.49       -0.79      1.43 o
  -1   1  14       14.17       12.73      1.74 o
   0   1  14       66.59       61.75      3.61 o
   1   1  14        8.70       12.01      2.01 o
   2   1  14       56.80       52.80      3.97 o
   3   1  14       10.13        7.27      2.09 o
   4   1  14        8.85        9.16      4.52 o
  -4   2  14        9.20       12.38      2.85 o
  -3   2  14       69.67       69.31      3.78 o
  -2   2  14      107.40      115.97      4.61 o
  -1   2  14        4.09        3.98      1.43 o
   0   2  14       31.46       33.00      3.05 o
   1   2  14        9.12        8.50      1.89 o
   2   2  14        7.97        7.08      2.13 o
   3   2  14       14.52       15.41      2.52 o
   4   2  14        2.77        1.14      2.27 o
  -4   3  14       17.86       15.49      3.15 o
  -3   3  14       55.45       52.96      3.95 o
  -2   3  14       44.88       46.30      3.19 o
  -1   3  14       50.96       57.07      2.75 o
   0   3  14        0.79        0.17      1.56 o
   1   3  14       13.53       14.36      2.22 o
   2   3  14       41.73       50.64      3.88 o
   3   3  14       33.83       27.25      3.02 o
   4   3  14       20.04       21.16      6.16 o
  -4   4  14        8.81        7.19      1.90 o
  -3   4  14       12.73       15.49      2.59 o
  -2   4  14      102.01      100.05      4.51 o
  -1   4  14        6.51        6.83      1.47 o
   0   4  14       23.25       27.23      2.16 o
   1   4  14       12.78       16.68      2.27 o
   2   4  14       70.74       72.17      4.96 o
   3   4  14       44.93       51.67      3.92 o
   4   4  14        0.05        0.21      2.37 o
  -3   5  14        2.72        5.26      2.17 o
  -2   5  14        0.03       -0.12      1.45 o
  -1   5  14        0.11       -0.13      1.47 o
   0   5  14        3.14        1.38      1.44 o
   1   5  14       21.93       24.92      2.57 o
   2   5  14       95.57       99.62      5.03 o
   3   5  14       64.50       64.35      5.32 o
   4   5  14        4.74        7.72      2.86 o
  -3   6  14        0.29        1.84      1.79 o
  -2   6  14       11.95        7.38      1.79 o
  -1   6  14        0.56        0.21      1.78 o
   0   6  14        8.48        6.14      2.04 o
   1   6  14        3.42        1.98      1.84 o
   2   6  14       25.59       25.41      2.95 o
   3   6  14        9.79        3.86      2.60 o
   4   6  14        6.13        4.11      2.60 o
  -3   7  14        0.53        0.56      2.17 o
  -2   7  14        0.01       -1.35      1.84 o
  -1   7  14        0.09        0.57      2.17 o
   0   7  14        1.18        1.50      1.73 o
   1   7  14       16.19       15.89      2.64 o
   2   7  14       23.32       19.16      2.81 o
   3   7  14        0.68       -2.02      3.59 o
   4   7  14        6.40        5.95      3.90 o
  -2   8  14       63.33       69.35      6.59 o
  -1   8  14        0.42       -2.00      2.22 o
   0   8  14        5.74        4.47      2.20 o
   1   8  14       15.94       21.44      2.95 o
   2   8  14        3.15        2.95      2.11 o
   3   8  14       11.63       12.09      4.62 o
   4   8  14       16.95       14.01      3.41 o
  -2   9  14        0.00        3.41      3.80 o
  -1   9  14       67.35       68.42      6.24 o
   0   9  14       31.86       32.83      4.93 o
   1   9  14        0.16       -0.07      2.05 o
   2   9  14       46.44       48.32      3.97 o
   3   9  14        9.97        7.26      2.97 o
  -1  10  14       12.84       14.30      5.03 o
   0  10  14       46.09       50.11      5.67 o
   1  10  14        3.53        7.93      3.28 o
   2  10  14       25.25       18.66      3.24 o
   3  10  14        0.18        0.63      2.60 o
   0  11  14        0.00        8.58      3.18 o
   1  11  14       57.47       55.60      5.93 o
   2  11  14        1.05        0.77      2.21 o
  -2  -5  15        0.02        0.21      2.61 o
  -1  -5  15        1.73       -1.22      2.45 o
   0  -5  15        8.30        9.20      3.10 o
   1  -5  15        9.40       12.15      3.69 o
  -3  -4  15        0.30        0.61      2.20 o
  -2  -4  15       14.49       17.73      2.74 o
  -1  -4  15       18.22       15.03      3.60 o
   0  -4  15        3.07        3.99      2.66 o
   1  -4  15        6.33        8.42      2.90 o
  -3  -3  15       34.13       28.68      3.91 o
  -2  -3  15        2.41        3.25      1.89 o
  -1  -3  15        0.42        0.02      2.31 o
   0  -3  15        0.08        2.12      2.77 o
   1  -3  15        1.34        1.30      2.42 o
   2  -3  15       11.22       11.25      3.39 o
  -3  -2  15       10.67        6.47      2.64 o
  -2  -2  15        2.93        3.92      1.83 o
  -1  -2  15        2.91        5.61      2.75 o
   0  -2  15        0.04       -1.51      2.07 o
   1  -2  15        0.14        1.87      2.37 o
   2  -2  15       23.86       25.81      4.13 o
  -3  -1  15      135.62      125.32      7.13 o
  -2  -1  15       13.82       12.58      2.33 o
  -1  -1  15        1.34       -1.18      2.26 o
   0  -1  15        0.08       -2.77      1.96 o
   1  -1  15       11.14        7.04      5.44 o
   2  -1  15        0.09       -0.99      1.43 o
   3  -1  15       19.45       22.46      2.53 o
  -4   0  15        3.83        3.68      2.32 o
  -3   0  15        5.56        6.76      1.87 o
  -2   0  15       18.37       19.38      3.28 o
  -1   0  15        0.17        2.11      2.42 o
   0   0  15        2.16        5.54      2.39 o
   1   0  15        2.26        1.95      2.32 o
   2   0  15        4.84        4.51      2.08 o
   3   0  15        0.07        1.10      2.64 o
  -4   1  15        7.12       11.55      6.98 o
  -3   1  15       20.69       17.39      2.61 o
  -2   1  15        0.18       -0.58      1.43 o
  -1   1  15       10.51       12.91      3.12 o
   0   1  15        1.49       -2.92      2.04 o
   1   1  15        2.07        3.89      2.86 o
   2   1  15        4.43        4.58      2.39 o
   3   1  15       31.28       32.26      3.36 o
  -3   2  15        4.80        5.27      2.04 o
  -2   2  15        3.34        2.81      1.64 o
  -1   2  15        0.60       -0.44      2.75 o
   0   2  15        5.66        6.04      2.25 o
   1   2  15        1.77        2.20      1.85 o
   2   2  15       24.86       21.42      3.74 o
   3   2  15       25.50       17.86      2.79 o
  -3   3  15       41.35       42.22      4.90 o
  -2   3  15        8.44        9.33      1.94 o
  -1   3  15       87.69       94.62      8.41 o
   0   3  15        0.21       -0.71      2.64 o
   1   3  15       22.75       22.10      2.83 o
   2   3  15       10.35       16.58      2.65 o
   3   3  15        1.58       -0.29      4.52 o
   4   3  15        2.45        4.72      5.34 o
  -3   4  15        0.65        0.06      1.79 o
  -2   4  15        3.49        4.44      2.07 o
  -1   4  15        1.21        1.48      1.75 o
   0   4  15        1.98        3.37      1.58 o
   1   4  15       23.45       24.39      3.07 o
   2   4  15       17.92       19.16      3.89 o
   3   4  15       89.35       73.32      5.97 o
   4   4  15       25.71       28.62      6.36 o
  -3   5  15        6.25        7.65      3.64 o
  -2   5  15        4.35        3.82      2.64 o
  -1   5  15       40.75       38.69      4.86 o
   0   5  15        4.30        3.27      1.81 o
   1   5  15       10.79       10.47      4.06 o
   2   5  15       31.07       30.93      3.34 o
   3   5  15      105.96       95.76      6.66 o
   4   5  15        7.43        2.49      2.95 o
  -3   6  15       14.45       18.45      2.89 o
  -2   6  15        3.34        5.00      2.29 o
  -1   6  15        1.13       -0.72      2.18 o
   0   6  15        3.38        4.04      1.92 o
   1   6  15        1.03        4.08      2.09 o
   2   6  15        0.02        0.37      1.83 o
   3   6  15        0.53        3.25      4.52 o
   4   6  15        0.00        1.05      2.60 o
  -2   7  15        8.51        6.98      2.91 o
  -1   7  15        2.26       -0.82      2.47 o
   0   7  15        0.02       -1.26      2.04 o
   1   7  15        4.81        5.00      2.21 o
   2   7  15        3.84        2.19      2.09 o
   3   7  15        1.99       -2.84      2.31 o
  -2   8  15       62.10       58.55      7.80 o
  -1   8  15       11.07       11.29      3.34 o
   0   8  15        0.00       -1.94      2.31 o
   1   8  15       11.46       12.34      6.16 o
   2   8  15        6.92        4.52      3.29 o
   3   8  15        7.81        2.42      2.68 o
  -1   9  15       46.37       45.34      7.18 o
   0   9  15        0.60       -0.33      2.60 o
   1   9  15        1.91        3.16      2.91 o
   2   9  15        0.39        0.02      2.08 o
   3   9  15       14.93       10.67      3.48 o
   0  10  15        1.33        2.62      3.39 o
   1  10  15        6.22        3.19      4.00 o
   2  10  15        0.12        4.75      2.45 o
  -1  -4  16        0.15        1.27      2.51 o
   0  -4  16        4.19        3.45      2.81 o
  -2  -3  16        2.20        3.08      3.28 o
  -1  -3  16        4.77        5.15      2.83 o
   0  -3  16        0.01        4.44      2.86 o
   1  -3  16        0.00       -1.42      3.28 o
  -2  -2  16        0.14        3.75      2.71 o
  -1  -2  16       17.29       14.13      3.50 o
   0  -2  16        1.01        1.74      2.47 o
   1  -2  16        0.24       -1.81      2.37 o
   2  -2  16        1.21        1.41      2.83 o
  -3  -1  16       14.75       13.87      3.49 o
  -2  -1  16        3.75        2.05      3.90 o
  -1  -1  16        9.83        9.69      4.52 o
   0  -1  16       26.22       25.41      4.28 o
   1  -1  16        6.16        9.55      3.19 o
   2  -1  16        0.61       -1.98      2.25 o
  -3   0  16       21.37       19.01      3.45 o
  -2   0  16       19.83       15.08      2.66 o
  -1   0  16       26.59       27.40      4.43 o
   0   0  16        2.41       -0.55      2.39 o
   1   0  16        0.02        2.08      3.28 o
   2   0  16        7.83        6.35      3.04 o
  -3   1  16        0.04       -0.67      2.20 o
  -2   1  16       21.03       18.82      2.80 o
  -1   1  16        4.56        4.00      2.76 o
   0   1  16       22.74       23.52      4.21 o
   1   1  16       29.39       28.99      4.41 o
   2   1  16        4.37        5.74      2.25 o
   3   1  16        0.02        2.21      2.66 o
  -3   2  16       19.36       17.60      2.64 o
  -2   2  16        3.19        4.80      2.95 o
  -1   2  16        3.71        5.17      2.97 o
   0   2  16        1.71        0.41      2.32 o
   1   2  16        2.64        2.22      2.54 o
   2   2  16       11.36        6.17      2.30 o
   3   2  16       41.92       29.21      4.14 o
  -3   3  16        0.35        2.65      1.82 o
  -2   3  16        2.06        7.46      2.97 o
  -1   3  16        4.49        1.13      2.76 o
   0   3  16       17.43       13.37      4.93 o
   1   3  16        2.83        0.56      2.57 o
   2   3  16       27.59       22.78      3.92 o
   3   3  16       27.82       34.54      4.47 o
  -3   4  16        8.18       12.73      2.61 o
  -2   4  16        3.91        1.88      2.81 o
  -1   4  16      178.01      174.89      8.92 o
   0   4  16       54.36       60.54      7.90 o
   1   4  16       34.81       35.43      5.23 o
   2   4  16       19.47       22.00      3.00 o
   3   4  16        2.21        4.25      2.76 o
  -2   5  16        3.32        6.77      3.24 o
  -1   5  16        3.81        4.27      4.52 o
   0   5  16       19.49       21.39      7.80 o
   1   5  16       64.55       57.31      8.11 o
   2   5  16        0.12        3.04      2.09 o
   3   5  16        0.08       -0.28      2.67 o
  -2   6  16        0.06        0.89      2.60 o
  -1   6  16       15.41       13.87      3.70 o
   0   6  16        8.81        8.41      3.04 o
   1   6  16        5.17        5.18      2.81 o
   2   6  16        0.08        1.42      2.01 o
   3   6  16        5.00        4.41      3.59 o
  -2   7  16       10.29        9.33      3.62 o
  -1   7  16        8.26        8.03      3.04 o
   0   7  16        0.78        2.17      2.51 o
   1   7  16        0.62       -1.44      2.61 o
   2   7  16        1.19       -1.70      2.31 o
   3   7  16        0.22        1.75      3.69 o
  -1   8  16        3.08        1.71      2.81 o
   0   8  16        0.34       -1.26      3.59 o
   1   8  16        1.23        4.56      9.03 o
   2   8  16        1.02       -2.46      3.00 o
   0   9  16       26.56       30.66      4.73 o
   1   9  16        0.06       -0.01      2.83 o
   2   9  16        0.42        0.23      2.25 o
  -1  -2  17        8.36        7.35      3.49 o
   0  -2  17        0.97        2.31      2.68 o
  -2  -1  17        0.36       -1.96      2.45 o
  -1  -1  17        0.90        1.07      5.95 o
   0  -1  17        5.28       13.79      3.62 o
   1  -1  17        7.06        7.18      3.34 o
  -2   0  17        0.91       -2.35      2.56 o
  -1   0  17       29.66       21.39      6.77 o
   0   0  17        2.55        2.76      2.81 o
   1   0  17        2.44        3.19      2.54 o
  -2   1  17       11.96        7.93      3.33 o
  -1   1  17        2.38       -2.42      5.44 o
   0   1  17        0.06       -2.52      2.10 o
   1   1  17       15.21       12.71      3.55 o
   2   1  17        0.32        0.90      2.75 o
  -2   2  17       44.56       40.77      5.28 o
  -1   2  17       19.27       22.99      4.43 o
   0   2  17        0.32        0.97      2.51 o
   1   2  17       38.10       32.25      4.70 o
   2   2  17        0.00        0.14      2.66 o
  -2   3  17       29.98       33.91      5.34 o
  -1   3  17       24.78       24.11      4.35 o
   0   3  17        2.30        8.35      2.97 o
   1   3  17       47.43       55.94      5.95 o
   2   3  17       40.42       36.22      4.86 o
  -2   4  17        3.00       -0.21      2.90 o
  -1   4  17        7.02       15.59      3.99 o
   0   4  17        1.00        6.95      2.89 o
   1   4  17       35.45       48.95      9.34 o
   2   4  17       71.45       71.52      6.53 o
  -2   5  17        8.97        4.12      3.12 o
  -1   5  17        7.30        7.03      4.11 o
   0   5  17       14.43       20.56      4.06 o
   1   5  17       25.86       24.56      4.28 o
   2   5  17        6.58        9.50      3.30 o
  -1   6  17        0.48        0.43      2.66 o
   0   6  17        0.06        2.02      3.49 o
   1   6  17       23.99       27.21      6.36 o
   2   6  17       12.54        9.68      3.41 o
  -1   7  17        1.28        2.07      2.83 o
   0   7  17        4.19        2.06      2.71 o
   1   7  17        0.74       -2.22      2.60 o
   2   7  17        2.79        4.32      3.18 o
   0   8  17        0.02       -1.70      2.66 o
   1   8  17        2.70        1.95      4.00 o
   0   1  18        6.31        4.86      3.18 o
  -1   2  18        9.83       10.54      3.70 o
   0   2  18        3.48        7.26      3.18 o
   1   2  18        0.10       -2.03      2.54 o
  -1   3  18        8.61       11.60      3.68 o
   0   3  18       48.89       50.55      7.29 o
   1   3  18       14.16       12.34      3.77 o
   0   4  18        0.04        2.35      2.97 o
   1   4  18        0.34       -0.58      2.68 o
   0   5  18       11.71       10.49      3.54 o
   1   5  18        8.26       12.04      5.64 o
 
